# Supplementary material for: DIVA metabolomics: Differentiating vaccination status following viral challenge using metabolomic profiles
Source: PLoS One. 2018 Apr 5;13(4):e0194488. doi: 10.1371/journal.pone.0194488 (PMC5886402; doi:10.1371/journal.pone.0194488)
Supplement: S1 Table — For RP-UPLC-MS/MS analysis runs peaks corresponding to L-phenylalanine, L-tryptophan and Glycocholic acid were analysed and for HILIC-UPLC-MS/MS creatine, creatinine and L-valine were analysed. Average, min, max and Stdev for retention time and mass accuracy are reported. (XLSX) [file pone.0194488.s001.xlsx]

## Sheet: Sheet1
		Retention Time (mins)				Mass Error (mDa)
Analysis Run	Reference Standard	Mean	Min	Max	Stdev	Mean	Min	Max	Stdev
RP-UPLC-MS/MS Run 1	Phenylalanine	2.47	2.46	2.5	0.015	0.44	0	0.9	0.369
	Tryptophan	3.61	3.61	3.62	0.004	0.51	0	0.87	0.324
	Glycocholic Acid	7.72	7.72	7.72	0	0.73	0.25	1.28	0.358
RP-UPLC-MS/MS Run 2	Phenylalanine	2.45	2.44	2.45	0.004	0.38	0.11	0.66	0.249
	Tryptophan	3.61	3.61	3.61	0	0.31	0.11	0.56	0.161
	Glycocholic Acid	7.75	7.75	7.75	0	0.67	0.21	1.28	0.387
RP-UPLC-MS/MS Run 3	Phenylalanine	2.42	2.39	2.44	0.017	0.5	0.01	2.03	0.583
	Tryptophan	3.58	3.56	3.58	0.006	0.6	0.03	2.61	0.758
	Glycocholic Acid	7.71	7.71	7.72	0.005	0.39	0	1.13	0.325
HILIC UPLC-MS/MS	Creatinine	2.45	2.44	2.46	0.007	0.23	0.01	0.59	0.161
	Valine	5.73	5.73	5.74	0.005	0.33	0.04	0.92	0.278
	Creatine	6.37	6.36	6.39	0.01	0.22	0.01	0.34	0.091
