# Supplementary material for: DIVA metabolomics: Differentiating vaccination status following viral challenge using metabolomic profiles
Source: PLoS One. 2018 Apr 5;13(4):e0194488. doi: 10.1371/journal.pone.0194488 (PMC5886402; doi:10.1371/journal.pone.0194488)
Supplement: S2 Table — Leave-one-out (LOO) cross validation was performed to assess the performance of the models generated. All technical replicated from a single biological sample were removed and an OPLS-DA model containing the remaining biological and technical replicates employed to predict class representation. (XLSX) [file pone.0194488.s002.xlsx]

## Sheet: Sheet1
	Animal ID
	7541	7543	7546	7564	7565	7566	7574	7586	7589	7593	7594	7595
	Mean Y-Pred score of technical replicates from LOO cross-validation
Day 2 p.i.	0.8367	0.5168	0.8208	0.9209	0.8462	0.948	0.8634	0.6029	0.5345	0.5443	0.7955	0.7077
Day 6 p.i.	1.6019	0.7418	0.9425	0.9996	1.0423	0.5906	1.1763	0.6971	0.758	0.5703	1.1319	1.2281
Day 14 p.i.		0.7636	0.7398	0.8328	0.6278	0.7591	0.5179
Day 20 p.i.		0.8954	0.9079	0.6917	0.7123	0.9831	0.7661
