# Supplementary material for: DIVA metabolomics: Differentiating vaccination status following viral challenge using metabolomic profiles
Source: PLoS One. 2018 Apr 5;13(4):e0194488. doi: 10.1371/journal.pone.0194488 (PMC5886402; doi:10.1371/journal.pone.0194488)
Supplement: S3 Table — Combined list of 383 AMRTPs selected using OPLS-DA at days 2, 6, 14 and 20 post-BPI3V infection filtered to exclude those with p < 0.05, FC < 1.5 and V.I.P. score < 1. (XLSX) [file pone.0194488.s003.xlsx]

## Sheet: Sheet1
			Day 2 p.i.			Day 6 p.i.			Day 14 p.i.			Day 20 p.i.
AMRTP ID	RT	m/z	VIP Score	FC	P	VIP Score	FC	P	VIP Score	FC	P	VIP Score	FC	P
0.42_151.145	0.42	151.145							9.32344	-4.74	0.0466
0.47_141.066	0.47	141.066	2.43	-1.62	0.0071
0.52_132.988	0.52	132.988				1.06	∞	0.001
0.56_170.079	0.56	170.079	1.88	2.13	0.0054
0.58_155.043	0.58	155.043				0.97	-1.9	0.0034
0.58_169.036	0.58	169.036										1.97	1.52	0.0431
0.58_209.057	0.58	209.057				1.15	∞	0.0001
0.59_189.124	0.59	189.124				1.48	-1.71	0.0038
0.62_169.037	0.62	169.037				1.62	-1.71	0.0365
0.85_174.161	0.85	174.161				0.97	∞	0.0017
0.93_176.03	0.93	176.03							1.27	-4.93	0.0417
1.01_174.149	1.01	174.149	2.55	-1.97	0.004	2.96	-6.02	0.0004
1.02_264.981	1.02	264.981	1.35	-2.34	0.0134
2.75_157.017	2.75	157.017							2.1	-3.15	0.0484
2.76_275.081	2.76	275.081							3.67	-6.41	0.0103	1.55	-0.65	0.0353
2.76_291.052	2.76	291.052							2.22	-11.98	0.0003	2.36	-0.43	0.0252
2.76_393.143	2.76	393.143							3.1	-26.61	0.0148
2.99_129.04	2.99	129.04										1.12	-0.9	0.0425
2.99_233.011	2.99	233.011	1.57	2.34	0.0384							1.05	-0.96	0.042
3.00_393.143	3	393.143							4.93	-3.36	0.0057
3.00_138.043	3	138.043	3.04	2.45	0.0352				2.19	-2.03	0.0304
3.01_158.118	3.01	158.118										1.67	-0.6	0.018
3.01_261.092	3.01	261.092							4.17	-2.45	0.0016
3.01_379.161	3.01	379.161							1.46	-4.28	0.0349
3.02_147.049	3.02	147.049							2.72	-2.66	0.0012
3.02_275.081	3.02	275.081							5.24	-2.16	0.0057
3.02_290.046	3.02	290.046							2.42	-2.61	0.0064
3.02_291.052	3.02	291.052							2.89	-3.1	0.0396
3.02_379.154	3.02	379.154							2.47	-3.38	0.004
3.11_163.555	3.11	163.555							1.83	2.13	0.0031
3.11_211.108	3.11	211.108							6.28	1.74	0.0053
3.29_199.108	3.29	199.108							1.89	-6.46	0.0219
3.31_168.100	3.31	168.1	1.81	3.61	0.0174
3.33_161.064	3.33	161.064	1.32	1.64	0.0416
3.48_169.098	3.48	169.098							1.87	-12.69	0.0007
3.55_121.029	3.55	121.029							2.12	1.91	0.0394
3.55_196.061	3.55	196.061							1.3	1.89	0.029
3.66_210.078	3.66	210.078	2.43	-2.21	0.0362				1.76	-2.57	0.0033
3.67_187.095	3.67	187.095				1.04	-5.25	0.0016
3.70_182.08	3.7	182.08				1.16	-4.86	0.0001
3.70_193.139	3.7	193.139				1.05	-9.36	0.0004
3.78_153.066	3.78	153.066							2.25	-3.18	0.0015
3.78_202.087	3.78	202.087				1.4	-2.96	0.0024				1.46	-0.69	0.0141
3.85_239.150	3.85	239.15				1.18	2.58	0.0127
3.85_261.132	3.85	261.132				3.35	1.76	0.0152
3.90_179.118	3.9	179.118							1.47	-6.97	0.0107	1.39	-0.72	0.0064
3.93_197.129	3.93	197.129							3.49	-4.63	0.0153
3.94_248.096	3.94	248.096										2.68	-0.38	0.0333
3.99_243.077	3.99	243.077							2.95	-6.78	0.0002
4.00_465.130	4	465.13	1.74	1.88	0.0321				4.22	-14.65	0.0135	2.89	-0.35	0.0365
4.13_362.091	4.13	362.091							2.18	-3.03	0.0414	1.09	-0.93	0.0219
4.24_373.140	4.24	373.14										1.5	1.7	0.0484
4.27_266.139	4.27	266.139	1.84	-1.65	0.0396
4.28_194.118	4.28	194.118							2.57	-3.43	0.0454
4.30_275.145	4.3	275.145				1.39	2.69	0.0048
4.38_283.991	4.38	283.991										1.68	-0.6	0.0115
4.40_289.098	4.4	289.098							1.35	-9.27	0.0156
4.40_369.054	4.4	369.054	2.63	2.15	0.0038				3.48	-6.43	0.0102
4.40_369.062	4.4	369.062	1.5	1.97	0.0225							2.14	-0.47	0.0123
4.43_239.139	4.43	239.139										1.01	-1	0.0135
4.49_175.148	4.49	175.148							3.45	-3.05	0.0389
4.49_193.158	4.49	193.158							2.13	-3.49	0.0292
4.49_387.201	4.49	387.201							2.49	-3.18	0.04
4.50_184.098	4.5	184.098							3.09	-3.22	0.0272
4.52_243.077	4.52	243.077							2.09	-3.47	0.008
4.55_401.181	4.55	401.181							1.41	-2.6	0.0069
4.56_618.177	4.56	618.177				2.05	159.29	0.0001
4.57_656.123	4.57	656.123				1.17	76.06	0.0002
4.57_194.082	4.57	194.082				3.36	2.46	0.0222
4.57_227.082	4.57	227.082							12.89	-3.21	0.0049	15.78	-6.68	0.0368
4.57_216.064	4.57	216.064				3.98	2.05	0.0001
4.57_307.061	4.57	307.061				1.11	4.51	0.0012
4.57_409.127	4.57	409.127				1.43	49.62	0.0001
4.57_425.103	4.57	425.103				2.98	2.55	0.0001
4.58_209.072	4.58	209.072							5.45	-3.3	0.0031	15.79	-0.07	0.0369
4.58_238.046	4.58	238.046				1.11	1.68	0.014
4.59_181.077	4.59	181.077							1.17	-3.38	0.0338	6.91	-0.15	0.022
4.59_453.101	4.59	453.101				1.11	16.66	0.0004
4.61_442.982	4.61	442.982										2.07	-0.49	0.0201
4.76_427.159	4.76	427.159							1.94	2.02	0.0313
4.78_107.087	4.78	107.087	2.85	1.86	0.0486
4.78_194.137	4.78	194.137	3.38	1.91	0.0416
4.78_210.111	4.78	210.111	8.93	1.78	0.0429
4.78_320.161	4.78	320.161							1.11	-8.6	0.027
4.83_307.08	4.83	307.08
4.85_184.098	4.85	184.098				10.86	-5.52	0.0468
4.85_190.106	4.85	190.106							3.35	-2.69	0.0406	2.24	-0.45	0.0425
4.85_225.111	4.85	225.111							2.28	-2.59	0.0469
4.86_103.076	4.86	103.076				3.3	-5.95	0.0004
4.86_131.055	4.86	131.055				1	∞	0.0009
4.86_223.155	4.86	223.155				6.25	-5.03	0.0008
4.86_239.025	4.86	239.025										2.59	-0.39	0.0369
4.86_240.054	4.86	240.054										2.08	-0.49	0.0025
4.86_245.137	4.86	245.137				15.89	-3.47	0.0019
4.86_261.111	4.86	261.111				2.46	-4.63	0.0008
4.86_268.050	4.86	268.05										1.94	-0.52	0.0496
4.86_421.098	4.86	421.098										4.11	-0.25	0.0388
4.86_109.065	4.86	109.065										2.3	-0.44	0.0404
4.86_206.080	4.86	206.08				1.34	-186.57	0.0001
4.91_257.092	4.91	257.092							3.09	-4.48	0.0108	1.03	-0.98	0.0061
4.91_521.258	4.91	521.258				1.14	-6045.77	0.0009
4.92_213.044	4.92	213.044										1.79	-0.57	0.0389
4.95_260.186	4.95	260.186	3.16	-1.68	0.0408
4.96_374.208	4.96	374.208	1.97	3.42	0.0334
4.98_140.108	4.98	140.108							1.49	-2.5	0.0204	1.94	-0.52	0.0143
4.98_158.118	4.98	158.118										6.42	-0.16	0.0333
4.98_192.121	4.98	192.121										5.57	-0.18	0.0129
4.98_208.095	4.98	208.095				7.57	-10.43	0.0001				1.17	10.3	0.0023
4.98_288.076	4.98	288.076										5.54	-0.19	0.0296
4.98_371.219	4.98	371.219							3.75	-2.62	0.0424	1.73	-0.58	0.0186
4.98_376.219	4.98	376.219										13.87	-0.08	0.0204
4.98_393.199	4.98	393.199				1.2	∞	0.0003				5.02	-0.2	0.041
4.98_399.209	4.98	399.209										5.72	-0.18	0.0055
4.98_409.165	4.98	409.165				4.97	-3195.86	0.0001				2.5	-0.41	0.0025
4.98_423.142	4.98	423.142										4.11	-0.25	0.0362
4.98_424.130	4.98	424.13										1.71	-0.59	0.0456
4.98_501.718	4.98	501.718										1.89	-0.54	0.0358
4.98_578.302	4.98	578.302							2.23	-3.3	0.0356	6.49	-0.16	0.0061
4.98_580.281	4.98	580.281										1.05	-0.96	0.0495
4.98_599.268	4.98	599.268										1.01	-1	0.0006
4.98_609.237	4.98	609.237										5.46	-0.19	0.0278
4.98_610.241	4.98	610.241										5.33	-0.19	0.0344
4.98_614.239	4.98	614.239										2.45	-0.41	0.0424
4.98_648.190	4.98	648.19										5.64	-0.18	0.0132
4.98_779.378	4.98	779.378										2.83	-0.36	0.0119
4.98_186.114	4.98	186.113				9.25	-9.46	0.0004	39.4755	-2.05	0.0397	41.32	-4.64	0.0256
4.99_276.127	4.99	276.127				13.06	3.46	0.0098
4.99_155.014	4.99	155.014				1.96	-1.56	0.0002
4.99_155.014	4.99	155.014				1.82	-110.9	0.0001
4.99_224.061	4.99	224.061				1.22	-155.66	0.0001
4.99_230.077	4.99	230.077				3.13	-6.75	0.0001
4.99_265.087	4.99	265.087				1.86	-250.25	0.0001
4.99_299.092	4.99	299.092				2.91	-932.07	0.0001
4.99_393.190	4.99	393.19				2.1	∞	0.0001
4.99_409.165	4.99	409.165				3.41	∞	0.0001
4.99_415.180	4.99	415.18				2.62	-1871.04	0.0001
4.99_434.191	4.99	434.191				0.99	-3.22	0.0019
4.99_437.164	4.99	437.164				1.38	∞	0.0001
4.99_594.270	4.99	594.27				4.81	∞	0.0001
4.99_616.248	4.99	616.248				1.7	∞	0.0001
5.00_431.147	5	431.147				0.99	∞	0.0003
5.01_638.233	5.01	638.233				1.07	-3497.02	0.0006
5.07_565.284	5.07	565.284				1.62	-15.31	0.0002
5.17_258.134	5.17	258.134				1.91	-6.21	0.0034	12.164	-3.56	0.0356
5.18_102.056	5.18	102.056							1.49	-2.93	0.0272
5.18_186.008	5.18	186.008							4.78	-2.65	0.0472
5.18_264.142	5.18	264.142	1.71	1.86	0.0345				2.52	-4.39	0.0237
5.18_280.116	5.18	280.116				1.66	-264.41	0.0001
5.18_357.051	5.18	357.051	1.23	1.86	0.0374
5.21_609.310	5.21	609.31				1.12	∞	0.0007
5.25_175.149	5.25	175.149							3.74	-2.71	0.0314
5.25_193.158	5.25	193.158							2.35	-3.48	0.022
5.25_211.169	5.25	211.169										1.47	-0.69	0.0188
5.25_427.193	5.25	427.193							1.81	-5.05	0.0373
5.27_299.129	5.27	299.129										4.1	-2.35	0.0413
5.28_257.058	5.28	257.058							2.48	-2.02	0.0336
5.28_258.065	5.28	258.065							1.83	2.79	0.0197	1.13	-0.9	0.0059
5.28_477.175	5.28	477.175							1.07	5.38	0.0042	2.17	7.24	0.0171
5.28_531.119	5.28	531.119							1.71	-3.31	0.0457
5.34_653.336	5.34	653.336				1.56	-8.22	0.0005
5.43_143.534	5.43	143.534							1.12	2.37	0.0459
5.47_360.176	5.47	360.176				1.18	-1032.33	0.0006
5.47_697.362	5.47	697.362				1.61	∞	0.0001
5.49_195.175	5.49	195.175										1.28	-0.79	0.0316
5.50_131.05	5.5	131.05				1.4	-1.52	0.0001
5.58_382.190	5.58	382.19				1.22	∞	0.0005
5.58_741.389	5.58	741.389				1.07	∞	0.0009
5.60_249.091	5.6	249.091										1.49	-0.68	0.0018
5.60_295.097	5.6	295.097							3.23	-3.16	0.0034
5.61_313.108	5.61	313.108							2.6	-1.76	0.0243	3.3	-2.9	0.0245
5.62_353.100	5.62	353.1										2.06	-0.49	0.0357
5.63_221.076	5.63	221.076										2.09	-0.48	0.0314
5.63_701.393	5.63	701.393				1.02	-4.33	0.0012
5.69_404.202	5.69	404.202				1.09	∞	0.0009
5.82_850.496	5.82	850.496				1.06	∞	0.0011
5.83_338.140	5.83	338.14				1.16	∞	0.0011
5.84_257.137	5.84	257.137				1.04	10.93	0.0003
5.88_213.983	5.88	213.983				2.62	-4.76	0.0037
5.88_235.965	5.88	235.965				1.77	-3.17	0.0071
5.91_134.062	5.91	134.062							1.61	-38.27	0.0318
5.93_253.062	5.93	253.062							1.78	-4.34	0.0148	2.28	-0.44	0.0063
5.93_271.072	5.93	271.072							4.15	-5.55	0.0005
5.94_235.062	5.94	235.062										1.12	-0.9	0.0044
5.94_255.138	5.94	255.138							2.24	-2.24	0.0337
5.95_303.098	5.95	303.098										1.95	-0.52	0.0114
5.99_198.078	5.99	198.078	1.84	1.88	0.0025
6.00_236.024	6	236.024	1.71	1.7	0.0092				1.45	1.52	0.0252
6.00_277.050	6	277.05							1.82	2.7	0.0432
6.07_467.146	6.07	467.146							4.27	-10.69	0.037
6.10_467.146	6.1	467.146							1.88	-10.69	0.0238
6.13_170.063	6.13	170.063							1.37	-3.37	0.0252
6.18_183.049	6.18	183.049										1.25	-0.81	0.0217
6.28_868.506	6.28	868.506				2.76	-7.19	0.0028
6.29_336.124	6.29	336.124				3.08	-6.52	0.0014
6.33_852.511	6.33	852.511				4.25	-6.95	0.003
6.34_850.495	6.34	850.495				1.31	∞	0.0006
6.36_371.070	6.36	371.07							3.39	-6.9	0.0441
6.40_190.087	6.4	190.087				2.02	-2.4	0.0387
6.40_130.066	6.4	130.066										2.54	-0.4	0.0162
6.42_195.040	6.42	195.04				1.29	-4.08	0.0002
6.45_285.133	6.45	285.133							1.46	-3.04	0.032
6.49_195.114	6.49	195.114							1.64	-4.09	0.0052
6.53_452.229	6.53	452.229				1.21	∞	0.0002
6.53_455.237	6.53	455.237				1.9	∞	0.0001
6.65_193.088	6.65	193.088	2.65	-1.68	0.036				2.63	-2.94	0.0265
6.65_211.097	6.65	211.097							2.37	-3.34	0.0089
6.65_482.312	6.65	482.312	3.36	-4.45	0.0409
6.81_163.042	6.81	163.042	1.96	-1.88	0.0391
6.89_493.400	6.89	493.4				1.55	∞	0.0004
6.93_325.249	6.93	325.249	2.65	2.9	0.0468
6.98_251.627	6.98	251.627	3.57	-2.32	0.0379
6.98_260.632	6.98	260.632	4.31	-2.25	0.0308
6.98_446.291	6.98	446.291	2.93	-2.57	0.0439
7.00_626.387	7	626.387				1.44	-2.73	0.0114
7.00_634.377	7	634.377				3.05	-2.87	0.0084
7.00_941.574	7	941.574				2.8	-3.43	0.0027
7.00_944.582	7	944.582				3.86	-3.93	0.0013
7.01_281.190	7.01	281.19				2.32	-3.99	0.0012
7.01_319.190	7.01	319.19				1.28	-2.4	0.0174
7.01_327.180	7.01	327.18				2.85	-2.19	0.0272
7.01_597.393	7.01	597.393				1.28	-5.82	0.0005
7.01_615.404	7.01	615.404				19.87	-5.54	0.0003
7.01_637.386	7.01	637.386				9.44	-3.15	0.0039
7.01_653.358	7.01	653.358				2.05	-3.93	0.0017
7.01_933.586	7.01	933.586				1.65	-3.43	0.0026
7.01_934.088	7.01	934.088				2	-4.52	0.0007
7.01_942.076	7.01	942.076				1.92	-6.84	0.026
7.01_950.561	7.01	950.561				1.02	-14.08	0.0003
7.01_952.569	7.01	952.569				0.98	∞	0.0004
7.01_953.070	7.01	953.07				1.01	∞	0.0004
7.01_976.069	7.01	976.069				1.16	-6.38	0.0004
7.01_978.576	7.01	978.576				1.13	-4.1	0.0014
7.01_979.077	7.01	979.077				1.05	-6.4	0.0022
7.10_464.301	7.1	464.301							12.98	1.74	0.0395
7.15_241.604	7.15	241.604							2.99	1.62	0.0437
7.15_251.628	7.15	251.628							7.73	1.6	0.0375
7.15_307.151	7.15	307.151							1.99	2.36	0.0453	1.48	-0.68	0.0352
7.15_446.290	7.15	446.29							9.47	1.78	0.0485
7.15_476.782	7.15	476.782							1.18	5.24	0.007
7.15_483.273	7.15	483.273							5.71	2.46	0.0249
7.15_491.763	7.15	491.763							1.56	2.45	0.0223
7.15_502.249	7.15	502.249							2.97	1.75	0.0471
7.15_518.219	7.15	518.219							2.1	1.69	0.0284
7.16_481.319	7.16	481.319							1.28	3.95	0.0134
7.24_255.077	7.24	255.077				1.22	-2.69	0.0423	9.67	-4.28	0.0213	5.74	-4.42	0.0201
7.25_237.067	7.25	237.067							5.43	-4.21	0.0196	5.74	-0.18	0.0201
7.25_242.094	7.25	242.094							1.42	-5.07	0.0352
7.26_156.021	7.26	156.021							1.38	-5	0.0077
7.26_165.026	7.26	165.026							2.01	-5.95	0.0289
7.26_237.148	7.26	237.148	1.02	-2.34	0.0249							3.13	-0.33	0.0227
7.26_523.339	7.26	523.339										1.36	-0.74	0.0003
7.36_190.057	7.36	190.057										1.41	-0.72	0.0304
7.37_260.632	7.37	260.632	1.72	-3.32	0.044
7.40_585.271	7.39	585.271				1.51	3.25	0.0408	2.98	4.88	0.0294
7.46_345.088	7.46	345.088				1.32	∞	0.025
7.53_223.117	7.53	223.117										1.5	-0.67	0.0176
7.60_225.113	7.6	225.113							2.03	7.53	0.0353
7.62_454.257	7.62	454.257										1.32	5.92	0.0198
7.72_1190.73	7.72	1190.73										1.53	-0.66	0.0075
7.72_710.938	7.72	710.938							1.59	2.13	0.0214	1.51	-0.67	0.0482
7.72_931.626	7.72	931.626				6.74	-1.63	0.0406
7.72_959.589	7.72	959.589										3.28	-0.31	0.0194
7.74_323.182	7.74	323.182							2.14	-2.62	0.0386	1.43	-0.71	0.0142
7.74_480.332	7.74	480.332										2.25	-0.45	0.0316
7.78_202.086	7.78	202.086	2.16	3.24	0.0259
7.81_420.192	7.81	420.192				1.38	-29.44	0.0022
7.81_486.165	7.81	486.165				3.53	-5.61	0.001
7.81_502.140	7.81	502.14				1.37	-4.24	0.0024
7.81_949.339	7.81	949.339				3.01	-18.5	0.0006
7.82_313.238	7.82	313.238										1.44	-2.69	0.0446
7.82_445.277	7.82	445.277										2.09	-0.48	0.0447
7.89_247.110	7.89	247.11	1.56	2.09	0.0435
7.90_320.260	7.9	320.26				2.98	-3.18	0.014
7.90_639.510	7.9	639.51				0.99	∞	0.0009
7.91_353.248	7.91	353.248				3.73	4.57	0.0001
7.91_813.551	7.91	813.551				1.7	138.25	0.0001
7.92_389.27	7.92	389.27				3.94	3.4	0.0001
7.92_243.631	7.92	243.631				3.02	3.93	0.0001
7.92_264.144	7.92	264.144				1.79	7.12	0.0001
7.92_371.259	7.92	371.259				2.76	7.7	0.0001
7.92_426.253	7.92	426.253				2.82	104.13	0.0001
7.92_835.533	7.92	835.533				2.2	∞	0.0001
7.96_275.201	7.96	275.201							1.04	-2.33	0.0067
8.06_544.269	8.06	544.269				1.22	∞	0.0005
8.15_464.283	8.15	464.283				1.7	-3.69	0.001
8.16_522.285	8.16	522.285				2.08	-3.02	0.0007
8.18_482.294	8.18	482.294				1.54	∞	0.0001
8.18_538.251	8.18	538.251				1.56	-2.65	0.0043
8.21_359.254	8.21	359.254										1.73	-0.59	0.0321
8.21_500.304	8.21	500.304				1.48	-6.9	0.0003
8.23_544.269	8.23	544.269				1.53	-5.02	0.0006
8.45_228.118	8.45	228.118							1.69	3.48	0.037	1.83	-0.55	0.0099
8.46_371.258	8.46	371.258	1.82	-4.27	0.0353
8.49_268.155	8.49	268.155										1.57	-0.64	0.0364
8.51_583.261	8.51	583.261				2.06	2.86	0.0316
8.51_582.248	8.51	582.248										1.3	5.52	0.0092
8.52_817.582	8.52	817.582										36.107	-2.72	0.0398
8.53_496.371	8.53	496.371							1.8	-2.17	0.0485	1.31	-0.77	0.0492
8.53_799.571	8.53	799.571										36.11	-0.03	0.0398
8.53_823.590	8.53	823.59										4.55	-0.23	0.0455
8.54_228.269	8.54	228.269				1.11	∞	0.001
8.54_503.231	8.54	503.231							2.03	-1.71	0.0426
8.59_277.143	8.59	277.143	2.2	-4.72	0.029				2.13	3.37	0.0041	1.49	2.87	0.0384
8.63_450.322	8.63	450.322				1.72	-1.71	0.0196
8.64_414.301	8.64	414.301				5.22	-1.92	0.0067
8.64_432.311	8.64	432.311				4.42	-1.77	0.001
8.64_693.951	8.64	693.951				1.27	-3.21	0.0022
8.64_918.596	8.64	918.596				1.69	∞	0.0001
8.64_919.110	8.64	919.11				1.21	-11.88	0.0045
8.65_472.304	8.65	472.304				4.19	-1.78	0.0066
8.65_899.637	8.65	899.637				4.36	-4.58	0.0005
8.65_921.618	8.65	921.618				3.53	-4.5	0.0007
8.65_937.582	8.65	937.582				1.29	-2.76	0.0081
8.67_930.101	8.67	930.101				1.17	∞	0.0004
8.67_943.599	8.67	943.599				1.1	-3.05	0.0037
8.69_263.165	8.69	263.165										2.03	-0.5	0.0259
8.75_337.199	8.75	337.199										2.83	-0.36	0.0213
8.82_432.311	8.82	432.311				3.96	-1.76	0.0026
8.82_450.322	8.82	450.322				3.88	-1.58	0.0024
8.82_693.951	8.82	693.951				1.08	-5.38	0.0012
8.82_919.110	8.82	919.11				1.04	∞	0.0009
8.83_414.301	8.83	414.301				5.23	-1.93	0.0033
8.83_899.636	8.83	899.636				4.82	-4.08	0.0003				1.14	-0.88	0.0079
8.83_921.618	8.83	921.618				5.86	-4.32	0.0005
8.84_937.583	8.84	937.583				2.06	-2.74	0.0026
8.86_943.599	8.86	943.599				1.24	-2.73	0.0053
8.87_277.216	8.87	277.216							2.05	-1.63	0.0449	1.78	-0.57	0.023
8.87_351.186	8.87	351.186										2.52	-0.4	0.0333
8.96_297.243	8.96	297.243							2.24	-11.56	0.0032
9.20_361.274	9.2	361.274							1.95	1.98	0.0301
9.35_247.596	9.35	247.596				1.12	5.48	0.0034
9.49_325.273	9.49	325.273										1.08	3.65	0.0143
9.51_256.301	9.51	256.301				5.67	-9.11	0.0007
9.69_307.262	9.69	307.262							2.03	2.29	0.0204
9.70_321.257	9.7	321.257										1.31	-0.77	0.0376
9.71_268.108	9.71	268.108							1.12	2.52	0.0445
9.71_268.115	9.71	268.115							1.16	2.69	0.0054
9.71_394.261	9.71	394.261										1.04	3.62	0.037
9.71_449.220	9.71	449.22										1.09	3.87	0.0032
9.85_823.540	9.85	823.54	3.3	-5.49	0.0108
9.85_838.502	9.85	838.502	2.99	-3.82	0.0274
9.87_403.268	9.87	403.268	2.39	-2.57	0.0372
9.87_412.272	9.87	412.272	5.17	-2.18	0.045
9.87_785.591	9.87	785.591	8.83	-2.46	0.0494
9.87_791.601	9.87	791.601	2.4	-3.13	0.0406
9.87_807.573	9.87	807.573	5.74	-2.89	0.0358
9.88_412.776	9.88	412.776	3.73	-2.37	0.0412
9.88_839.506	9.88	839.506	1.96	-3.34	0.0478
9.93_346.137	9.93	346.137				1.5	∞	0.0008
9.96_416.318	9.96	416.318				1.2	-3.87	0.0024
10.00_520.340	10	520.34							2.66	3.82	0.0255
10.01_371.185	10.01	371.185				0.97	-6.3	0.0012
10.01_599.264	10.01	599.264				1.36	-5.72	0.0005
10.02_311.127	10.02	311.127				1.9	-2.98	0.005
10.04_387.163	10.04	387.163				1.18	-2.56	0.0089
10.13_478.293	10.13	478.293							4.5	2.76	0.0328
10.17_520.34	10.17	520.34							10.41	5.61	0.0137
10.17_502.292	10.17	502.292							2.58	5.2	0.0126
10.18_279.647	10.18	279.647							5.89	5.1	0.0042
10.21_311.127	10.21	311.127				1.1	∞	0.0022
10.29_496.34	10.29	496.34							3.65	3.83	0.0114
10.30_267.646	10.3	267.646							1.72	3.68	0.011
10.49_496.34	10.49	496.34							16.8	2.99	0.0499
10.50_267.647	10.5	267.647							8.65	2.81	0.0381
10.50_328.073	10.5	328.073							1.16	4.72	0.016
10.50_340.109	10.5	340.109							1.16	3.35	0.0282
10.50_595.259	10.5	595.259							1.24	6.98	0.0278
10.57_546.356	10.57	546.356							3.21	9.35	0.046
10.57_292.655	10.57	292.655							2.11	6.01	0.0076
10.67_321.243	10.67	321.243							1.87	1.58	0.0046
10.71_281.247	10.71	281.247							2.13	2.75	0.0356
10.79_522.348	10.79	522.348							12.74	3.95	0.0009
10.80_280.655	10.8	280.655							6.61	3.57	0.0118
10.80_480.343	10.8	480.343							2.46	6.63	0.0406
11.02_510.356	11.02	510.356							4.6	2.23	0.0328
11.02_510.356	11.02	510.356							4.61	2.23	0.0328
11.55_543.343	11.55	543.343							3.58	3.39	0.0334
12.09_650.440	12.09	650.44							1.89	6.55	0.0433
12.87_319.194	12.87	319.194							1.84	3.95	0.0325
13.33_607.428	13.33	607.428							2.72	3.22	0.0186
14.19_380.227	14.19	380.227							1.08	2.36	0.0397
14.39_603.222	14.39	603.222				1.24	∞	0.0003
14.41_584.263	14.41	584.263				2.05	3.13	0.0001
