# Supplementary material for: DIVA metabolomics: Differentiating vaccination status following viral challenge using metabolomic profiles
Source: PLoS One. 2018 Apr 5;13(4):e0194488. doi: 10.1371/journal.pone.0194488 (PMC5886402; doi:10.1371/journal.pone.0194488)
Supplement: S4 Table — Markerlynx was employed for data extraction and processing. AMRTP levels are reported as peak height. (XLSX) [file pone.0194488.s004.xlsx]

## Sheet: RP-UPLC day 0,2,14,20 p.i.
Primary ID (AMRTP)				0.3182_167.0472	0.3188_344.8574	0.3213_143.9973	0.3223_255.9442	0.3225_130.9658	0.3226_400.8795	0.3229_218.8979	0.323_148.9764	0.323_182.9627	0.323_230.8924	0.3231_145.018	0.3233_125.9869	0.3233_188.919	0.3238_171.9915	0.3238_172.9405	0.3246_151.0356	0.3246_188.9085	0.3248_114.9883	0.3248_167.0561	0.3248_557.8578	0.3248_718.7704	0.3251_151.0279	0.3251_416.857	0.3252_130.958	0.3252_232.9284	0.3252_432.8368	0.3253_214.9182	0.3254_426.9122	0.3255_167.0127	0.3258_156.0141	0.3258_175.0287	0.3259_318.8768	0.326_344.8762	0.3261_110.0094	0.3263_302.8986	0.3264_458.8343	0.3265_102.9704	0.3265_442.8564	0.3267_129.0198	0.3267_130.0157	0.3268_218.9105	0.3268_432.857	0.3269_214.9077	0.327_239.9672	0.327_302.8855	0.3271_198.9403
Ret. Time				0.3182	0.3188	0.3213	0.3223	0.3225	0.3226	0.3229	0.323	0.323	0.323	0.3231	0.3233	0.3233	0.3238	0.3238	0.3246	0.3246	0.3248	0.3248	0.3248	0.3248	0.3251	0.3251	0.3252	0.3252	0.3252	0.3253	0.3254	0.3255	0.3258	0.3258	0.3259	0.326	0.3261	0.3263	0.3264	0.3265	0.3265	0.3267	0.3267	0.3268	0.3268	0.3269	0.327	0.327	0.3271
m/z				167.047	344.857	143.997	255.944	130.966	400.88	218.898	148.976	182.963	230.892	145.018	125.987	188.919	171.992	172.94	151.036	188.909	114.988	167.056	557.858	718.77	151.028	416.857	130.958	232.928	432.837	214.918	426.912	167.013	156.014	175.029	318.877	344.876	110.009	302.899	458.834	102.97	442.856	129.02	130.016	218.911	432.857	214.908	239.967	302.885	198.94
Sample ID
110923_Darren_004	Pool	Pool	Pool	0	0	1.7175	0	1.6418	0	0	0	0	0	0	9.642	0	0	0	2.9164	0	0	0	0	0	0	0	0	2.0603	0	11.9115	0	0	0	0	0	2.0569	12.779	0	0	0	0	0	0	0	0	0	2.9882	0	9.1085
110923_Darren_005	Pool	Pool	Pool	0	0	0	0	0	0	0	0	0	0	0	8.5819	0	0	0	2.9135	0	1.8296	0	0	0	0	0	0	2.375	0	11.6382	0	0	0	0	0	1.8776	14.4375	0	0	0	0	0	0	0	0	0	2.6619	0	9.2327
110923_Darren_006	Pool	Pool	Pool	0	0	0	0	0	0	0	0	0	0	0	9.153	0	0	0	2.7617	0	0	0	0	0	0	0	0	2.0136	0	11.636	0	0	0	0	0	2.1275	15.5156	0	0	0	0	0	0	0	0	0	2.6304	0	8.8407
110923_Darren_007	Pool	Pool	Pool	0	0	0	0	0	0	0	0	0	0	0	7.9806	0	0	0	3.3149	0	2.1176	0	0	0	0	0	0	2.1706	0	11.3738	0	0	0	0	0	1.8078	13.0273	0	0	0	0	0	0	0	0	0	2.6744	0	8.8672
110923_Darren_009	7564	T6	Vaccinated	0	0	0	0	1.777	0	0	0	0	0	0	8.8086	0	0	0	2.9111	0	0	0	0	0	0	0	0	1.9573	0	11.51	0	0	0	0	0	1.8991	12.2958	0	0	0	0	0	0	0	0	0	2.0005	0	9.0558
110923_Darren_010	7565	T6	Vaccinated	0	0	0	0	1.5542	0	0	0	0	0	0	8.3802	0	0	0	2.0903	0	0	0	0	0	0	0	0	2.2189	0	10.4281	0	0	0	0	0	2.0525	10.1164	0	0	0	0	1.6533	0	0	0	0	2.31	0	7.2915
110923_Darren_011	7566	T6	Vaccinated	0	0	2.7451	0	7.0486	0	0	3.1369	0	0	0	25.0646	0	2.1315	0	10.0334	0	2.4538	0	0	0	0	0	0	0	0	6.6924	0	2.2891	2.7346	0	0	0	12.856	0	0	0	0	0	0	0	0	0	6.0943	0	5.0852
110923_Darren_012	7593	T6	Non-Vaccinated	0	0	3.0283	2.6148	8.6737	0	0	2.609	0	0	0	35.8878	0	0	0	11.7454	0	2.5626	0	0	0	0	0	0	0	0	7.7783	0	3.613	3.7014	0	0	0	19.042	0	0	3.1867	0	0	0	0	0	0	7.9843	0	7.3295
110923_Darren_013	7596	T6	Non-Vaccinated	0	0	3.4033	2.8784	8.7516	0	0	3.8303	0	0	0	40.4999	0	2.8583	0	9.8788	0	2.781	0	0	0	0	0	0	0	0	8.176	0	4.3221	5.2101	0	0	0	20.7603	0	0	3.6312	0	3.0785	0	0	0	0	9.283	0	8.1125
110923_Darren_014	7546	T6	Non-Vaccinated	0	0	4.1821	0	13.0157	0	0	4.4337	0	0	0	39.2062	0	3.3117	0	9.9619	0	5.651	0	0	0	0	0	0	0	0	9.1772	0	3.0696	5.109	0	0	0	23.7334	0	0	3.6736	0	2.9725	0	0	0	0	7.6233	0	8.5013
110923_Darren_016	7564	T6	Vaccinated	0	0	0	0	0	0	0	0	0	0	0	8.8851	0	0	0	2.2295	0	2.1502	0	0	0	0	0	0	2.3725	0	12.6769	0	0	0	0	0	2.409	11.844	0	0	0	0	0	0	0	0	0	2.2108	0	9.7785
110923_Darren_017	7565	T6	Vaccinated	0	0	0	0	0	0	0	0	0	0	0	8.4764	0	0	0	2.3696	0	0	0	0	0	0	0	0	1.8387	0	11.9709	0	0	0	0	0	2.0599	10.8699	0	0	0	0	0	0	0	0	0	2.8066	0	8.391
110923_Darren_018	7566	T6	Vaccinated	0	0	0	0	0	0	0	0	0	0	0	8.0737	0	0	0	2.7231	0	1.7886	0	0	0	0	0	0	2.0816	0	9.772	0	0	0	0	0	1.8124	11.2304	0	0	0	0	0	0	0	0	0	2.7821	0	8.981
110923_Darren_019	7593	T6	Non-Vaccinated	0	0	0	0	1.8977	0	0	0	0	0	0	9.046	0	0	0	2.2943	0	2.6853	0	0	0	0	0	0	2.0726	0	11.7648	0	0	0	0	0	2.1141	11.866	0	0	0	0	0	0	0	0	0	2.0927	0	11.0302
110923_Darren_020	7596	T6	Non-Vaccinated	0	0	0	0	2.4998	0	0	0	2.1611	0	0	9.3164	0	0	0	2.9695	0	3.2179	0	0	0	0	0	0	2.915	0	15.3636	0	0	0	0	0	2.2117	15.723	0	0	0	0	0	0	0	0	0	3.3327	0	12.398
110923_Darren_021	7546	T6	Non-Vaccinated	0	0	0	0	2.7369	0	0	0	2.6912	0	0	10.5624	0	0	0	2.7348	0	2.6249	0	0	0	0	0	0	2.7054	0	15.4109	0	0	0	0	0	2.2778	16.4614	0	0	0	0	0	0	0	0	0	3.0091	0	13.7161
110923_Darren_023	7564	T6	Vaccinated	0	0	0	0	1.8735	0	0	0	0	0	0	7.9612	0	0	0	2.2319	0	0	0	0	0	0	0	0	2.3713	0	12.7443	0	0	0	0	0	2.0392	11.1486	0	0	0	0	0	0	0	0	0	2.5192	0	10.4979
110923_Darren_024	7565	T6	Vaccinated	0	0	0	0	2.0214	0	0	0	0	0	0	7.9662	0	0	0	1.8439	0	1.7706	0	0	0	0	0	0	2.2009	0	11.3443	0	0	0	0	0	0	8.5993	0	0	0	0	0	0	0	0	0	2.4122	0	7.9983
110923_Darren_025	7566	T6	Vaccinated	0	0	0	0	2.2127	0	0	0	1.6141	0	0	5.9455	0	0	0	2.3521	0	2.8481	0	0	0	0	0	0	1.6356	0	9.9837	0	0	0	0	0	1.7656	12.0943	0	0	0	0	0	0	0	0	0	2.1909	0	8.6348
110923_Darren_026	7593	T6	Non-Vaccinated	0	0	0	0	3.2305	0	0	0	1.9946	0	0	9.3276	0	0	0	2.7131	0	3.3625	0	0	0	0	0	0	2.2193	0	12.5854	0	0	0	0	0	1.8718	13.8252	0	0	0	0	1.7838	0	0	0	0	3.0935	0	11.88
110923_Darren_027	7596	T6	Non-Vaccinated	0	0	0	0	3.4153	0	0	0	0	0	0	9.263	0	0	0	2.6301	0	3.6802	0	0	0	0	0	0	2.4976	0	14.5506	0	0	0	0	0	2.5133	15.3461	0	0	1.9987	0	1.9876	0	0	0	0	2.8394	0	12.2708
110923_Darren_028	7546	T6	Non-Vaccinated	0	0	0	0	3.1854	0	0	0	2.2676	0	0	7.8864	0	0	0	2.2836	0	3.7432	0	0	0	0	0	0	2.7885	0	14.6067	0	0	0	0	0	2.3657	14.5548	0	0	0	0	0	0	0	0	0	3.4279	0	14.2724
110923_Darren_030	7564	T6	Vaccinated	0	0	0	0	2.6005	0	0	0	0	0	0	7.8005	0	0	0	1.8495	0	2.1765	0	0	0	0	0	0	2.3577	0	13.2343	0	0	0	0	0	1.8721	9.6245	0	0	0	0	0	0	0	0	0	2.2511	0	7.8355
110923_Darren_031	7565	T6	Vaccinated	0	0	0	0	2.804	0	0	0	0	0	0	6.0049	0	0	0	0	0	2.3278	0	0	0	0	0	0	1.97	0	11.8787	0	0	0	0	0	1.9464	7.7731	0	0	0	0	0	0	0	0	0	2.0364	0	8.0411
110923_Darren_032	7566	T6	Vaccinated	0	0	0	0	1.8917	0	0	0	0	0	0	7.1853	0	0	0	1.5857	0	2.9216	0	0	0	0	0	0	1.8877	0	8.7991	0	0	0	0	0	1.6046	11.3621	0	0	0	0	0	0	0	0	0	2.4271	0	8.9323
110923_Darren_033	7593	T6	Non-Vaccinated	0	0	0	0	3.4955	0	0	0	0	0	0	8.1502	0	0	0	2.3791	0	3.4864	0	0	0	0	0	0	1.8927	0	11.0363	0	0	0	0	0	2.139	11.929	0	0	0	0	0	0	0	0	0	1.8031	0	10.3344
110923_Darren_034	7596	T6	Non-Vaccinated	0	0	0	0	4.3717	0	0	0	0	0	0	9.2639	0	0	0	2.1051	0	2.7218	0	0	0	0	0	0	2.2349	0	13.3121	0	0	0	0	0	2.58	14.1207	0	0	2.0162	0	0	0	0	0	0	0	0	11.819
110923_Darren_035	7546	T6	Non-Vaccinated	0	0	0	0	3.591	0	0	0	2.2103	0	0	8.5686	0	0	0	2.4749	0	3.7104	0	0	0	0	0	0	0	0	12.6626	0	0	0	0	0	2.2354	14.4214	0	0	0	0	0	0	0	0	0	2.7654	0	12.0794
110923_Darren_037	7564	T6	Vaccinated	0	0	0	0	3.2283	0	0	0	0	0	0	7.1937	0	0	0	0	0	2.8735	0	0	0	0	0	0	1.8953	0	12.2644	0	0	0	0	0	2.2334	9.9977	0	0	0	0	0	0	0	0	0	2.2168	0	9.7729
110923_Darren_038	7565	T6	Vaccinated	0	0	0	0	3.083	0	0	0	0	0	0	7.0483	0	0	0	0	0	2.4844	0	0	0	0	0	0	0	0	10.7527	0	0	0	0	0	1.6894	8.3688	0	0	0	0	0	0	0	0	0	1.8941	0	7.8556
110923_Darren_039	7566	T6	Vaccinated	0	0	0	0	2.2545	0	0	0	0	0	0	6.9228	0	0	0	2.0872	0	2.7573	0	0	0	0	0	0	0	0	9.8303	0	0	0	0	0	1.5379	10.0684	0	0	0	0	0	0	0	0	0	1.8882	0	8.3446
110923_Darren_040	7593	T6	Non-Vaccinated	0	0	0	0	3.4599	0	0	0	0	0	0	7.892	0	0	0	0	0	3.7291	0	0	0	0	0	0	1.8961	0	10.3988	0	0	0	0	0	0	10.0785	0	0	0	0	0	0	0	0	0	2.7263	0	10.4241
110923_Darren_041	7596	T6	Non-Vaccinated	0	0	0	0	4.1233	0	0	0	0	0	0	9.5734	0	0	0	0	0	4.2963	0	0	0	0	0	0	2.045	0	13.7542	0	0	0	0	0	2.4637	12.2052	0	0	0	0	0	0	0	0	0	2.3161	0	12.749
110923_Darren_042	7546	T6	Non-Vaccinated	0	0	0	0	4.5112	0	0	0	0	0	0	7.8462	0	0	0	2.2767	0	3.7249	0	0	0	0	0	0	0	0	11.2645	0	0	0	0	0	0	15.2481	0	0	0	0	0	0	0	0	0	2.5778	0	9.3713
120210_Darren_015	7594	T6	Vaccinated	0	0	0	0.1806	0	0	0	0.4856	1.5776	0	0	6.7933	0.2986	0.237	0.1077	0.822	0	1.3671	0	0.0948	0.0646	0	0	0	0	0.0776	14.3342	0	0.0474	0	0	0	0	9.5856	0	0	0.684	0.0905	0.7841	0.4858	0.3791	0	0	1.0642	0.1077	10.0107
120210_Darren_016	7541	T6	Vaccinated	0	0	0	0.1438	1.4392	0.0875	0	0.3558	0	0	0.4414	6.5205	0.12	0.1457	0.0857	0.7926	0.2063	1.0283	0	0	0	0	0.0514	0	0	0.0428	12.5617	0	0.1628	0.2192	0	0.1382	0	9.3201	0.0728	0	1.114	0	0	0.286	0	0	0	0	0	12.1541
120210_Darren_017	7586	T6	Vaccinated	0	0.0495	0.7441	0	1.8126	0	0	0.6142	0.8369	0	0.3329	6.2381	0	0.2339	0.0315	0.7229	0.2286	1.3895	0	0	0	0.3238	0.1035	0.6808	0	0	13.5652	0	0	0	0	0.1125	0	8.8375	0	0.0405	0.9247	0.1035	0.6354	0.4049	0	0	0	0.7873	0.117	9.6497
120210_Darren_018	7574	T6	Non-vaccinated	0	0	0	0	0	0	0	0	0.9218	0	0.5749	6.7688	0.2069	0.1632	0.0686	0.6508	0.31	0	0	0.0475	0	0	0	0	0	0	13.6616	0	0.0949	0	0	0.1793	0.3714	10.5518	0	0.0641	1.1766	0	0.3414	0.3475	0.2572	0	0	0.3095	0	10.448
120210_Darren_023	7589	T6	Non-vaccinated	0	0	0	0	0	0	0	0	0	0	0	6.1387	0	0	0	0	0	0	0	0	0	0	0	0	0	0	13.5421	0	0	0	0	0	0	11.3954	0	0	0	0	0	0	0	0	0	0	0	12.6796
120210_Darren_026	7543	T6	Non-vaccinated	0	0	0	0	0	0	0	0	0	0	0	5.5616	0	0	0	0	0	0	0	0	0	0	0	0	0	0	13.0397	0	0	0	0	0	0	11.0581	0	0	0	0	0	0	0	0	0	0	0	13.1326
120210_Darren_029	7586	T6	Vaccinated	0	0	0	0	0	0	0	0	0	0	0	5.9505	0	0	0	0	0	0	0	0	0	0	0	0	0	0	15.2778	0	0	0	0	0	0	9.5069	0	0	0	0	0	0	0	0	0	0	0	12.8351
120210_Darren_030	7574	T6	Non-vaccinated	0	0	0	0	0	0	0	0	0	0	0	6.4109	0	0	0	0	0	0	0	0	0	0	0	0	0	0	14.71	0	0	0	0	0	0	10.7384	0	0	0	0	0	0	0	0	0	0	0	14.425
120210_Darren_033	7594	T6	Vaccinated	0	0	0	0	0	0	0	0	0	0	0	5.2478	0	0	0	0	0	0	0	0	0	0	0	0	0	0	16.1916	0	0	0	0	0	0	10.4434	0	0	0	0	0	0	0	0	0	0	0	12.6939
120210_Darren_035	7589	T6	Non-vaccinated	0	0	0	0	0	0	0	0	0	0	0	5.4389	0	0	0	0	0	0	0	0	0	0	0	0	0	0	15.5471	0	0	0	0	0	0	10.2154	0	0	0	0	0	0	0	0	0	0	0	14.1865
120210_Darren_036	7541	T6	Vaccinated	0	0	0	0	0	0	0	0	0	0	0	5.1564	0	0	0	0	0	0	0	0	0	0	0	0	0	0	15.3908	0	0	0	0	0	0	7.4862	0	0	0	0	0	0	0	0	0	0	0	12.5011
120210_Darren_038	7543	T6	Non-vaccinated	0	0	0	0	0	0	0	0	0	0	0	5.7799	0	0	0	0	0	0	0	0	0	0	0	0	0	0	13.6773	0	0	0	0	0	0	10.667	0	0	0	0	0	0	0	0	0	0	0	14.6558
120210_Darren_046	7586	T6	Vaccinated	0	0	0	0	0	0	0	0	0	0	0	6.2173	0	0	0	0	0	0	0	0	0	0	0	0	0	0	15.3315	0	0	0	0	0	0	10.2844	0	0	0	0	0	0	0	0	0	0	0	11.6247
120210_Darren_047	7541	T6	Vaccinated	0	0	0	0	0	0	0	0	0	0	0	6.29	0	0	0	0	0	0	0	0	0	0	0	0	0	0	14.5957	0	0	0	0	0	0	9.7938	0	0	0	0	0	0	0	0	0	0	0	12.527
120210_Darren_049	7589	T6	Non-vaccinated	0	0	0	0	0	0	0	0	0	0	0	6.1333	0	0	0	0	0	0	0	0	0	0	0	0	0	0	14.1303	0	0	0	0	0	0	12.5679	0	0	0	0	0	0	0	0	0	0	0	13.6864
120210_Darren_052	7594	T6	Vaccinated	0	0	0	0	0	0	0	0	0	0	0	5.4609	0	0	0	0	0	0	0	0	0	0	0	0	0	0	17.0811	0	0	0	0	0	0	9.858	0	0	0	0	0	0	0	0	0	0	0	14.6441
120210_Darren_054	7543	T6	Non-vaccinated	0	0	0	0	0	0	0	0	0	0	0	5.2545	0	0	0	0	0	0	0	0	0	0	0	0	0	0	13.6688	0	0	0	0	0	0	11.298	0	0	0	0	0	0	0	0	0	0	0	13.6919
120210_Darren_056	7574	T6	Non-vaccinated	0	0	0	0	0	0	0	0	0	0	0	0	0	0	0	0	0	0	0	0	0	0	0	0	0	0	15.5777	0	0	0	0	0	0	11.1926	0	0	0	0	0	0	0	0	0	0	0	14.8508
120210_Darren_061	7594	T6	Vaccinated	0	0	0	0	0	0	0	0	0	0	0	6.0594	0	0	0	0	0	0	0	0	0	0	0	0	0	0	17.1153	0	0	0	0	0	0	9.3691	0	0	0	0	0	0	0	0	0	0	0	13.6811
120210_Darren_064	7541	T6	Vaccinated	0	0	0	0	0	0	0	0	0	0	0	5.1629	0	0	0	0	0	0	0	0	0	0	0	0	0	0	16.3936	0	0	0	0	0	0	9.9242	0	0	0	0	0	0	0	0	0	0	0	12.2132
120210_Darren_068	7543	T6	Non-vaccinated	0	0	0	0	0	0	0	0	0	0	0	5.1861	0	0	0	0	0	0	0	0	0	0	0	0	0	0	14.4241	0	0	0	0	0	0	10.5667	0	0	0	0	0	0	0	0	0	0	0	12.0836
120210_Darren_072	7586	T6	Vaccinated	0	0	0	0	0	0	0	0	0	0	0	0	0	0	0	0	0	0	0	0	0	0	0	0	0	0	15.5212	0	0	0	0	0	0	8.1888	0	0	0	0	0	0	0	0	0	0	0	13.323
120210_Darren_073	7574	T6	Non-vaccinated	0	0	0	0	0	0	0	0	0	0	0	6.0145	0	0	0	0	0	0	0	0	0	0	0	0	0	0	0	0	0	0	0	0	0	11.2316	0	0	0	0	0	0	0	0	0	0	0	13.783
120210_Darren_075	7543	T6	Non-vaccinated	0	0	0	0	0	0	0	0	0	0	0	0	0	0	0	0	0	0	0	0	0	0	0	0	0	0	13.314	0	0	0	0	0	0	10.3281	0	0	0	0	0	0	0	0	0	0	0	13.1781
120210_Darren_078	7589	T6	Non-vaccinated	0	0	0	0	0	0	0	0	0	0	0	0	0	0	0	0	0	0	0	0	0	0	0	0	0	0	13.6123	0	0	0	0	0	0	10.602	0	0	0	0	0	0	0	0	0	0	0	13.5336
120210_Darren_079	7541	T6	Vaccinated	0	0	0	0	0	0	0	0	0	0	0	5.2183	0	0	0	0	0	0	0	0	0	0	0	0	0	0	15.6449	0	0	0	0	0	0	8.3629	0	0	0	0	0	0	0	0	0	0	0	12.3094
120210_Darren_081	7586	T6	Vaccinated	0	0	0	0	0	0	0	0	0	0	0	0	0	0	0	0	0	0	0	0	0	0	0	0	0	0	16.3933	0	0	0	0	0	0	9.2887	0	0	0	0	0	0	0	0	0	0	0	13.4218
120210_Darren_084	7574	T6	Non-vaccinated	0	0	0	0	0	0	0	0	0	0	0	0	0	0	0	0	0	0	0	0	0	0	0	0	0	0	15.1454	0	0	0	0	0	0	11.6626	0	0	0	0	0	0	0	0	0	0	0	14.1176
120210_Darren_085	7594	T6	Vaccinated	0	0	0	0	0	0	0	0	0	0	0	5.1544	0	0	0	0	0	0	0	0	0	0	0	0	0	0	18.0371	0	0	0	0	0	0	10.1335	0	0	0	0	0	0	0	0	0	0	0	14.1584
120210_Darren_088	Pool	Pool	Pool	0	0	0	0	0	0	0	0	0	0	0	0	0	0	0	0	0	0	0	0	0	0	0	0	0	0	13.0082	0	0	0	0	0	0	9.1229	0	0	0	0	0	0	0	0	0	0	0	11.7744
121026_DG_004	Pool	Pool	Pool	0	0	0	0.1979	0.7124	0	0	0.0842	4.1737	0.5743	0	5.2748	1.3651	0.0248	0.5931	0	0	1.0084	0	0.317	0.3299	0.0476	0	0	0.8508	0	22.244	0.907	0.0439	0.0787	0.4975	1.0287	4.6717	14.919	0.8039	0	0	0	0.8872	0.8867	0.9373	1.5705	0	1.3332	0	18.97
121026_DG_005	Pool	Pool	Pool	0	0	0.1992	0.3671	0.7077	0	0	0.0467	3.5703	0.6865	0.273	5.9413	1.5062	0	0.9053	0	0	0.8696	0.3679	0.6804	0	0	0	0	0.7045	0	18.8151	0	0.0333	0.096	0.3748	1.0565	3.849	13.3223	1.0589	0	0.303	0	0.7456	0.7516	0.8007	1.704	0	1.0373	0	18.803
121026_DG_006	Pool	Pool	Pool	0	0	0.5334	0.2869	0.6061	0	0	0.088	2.9621	0.6436	0.2241	6.1739	1.3524	0	0.6678	0.5982	0	1.1481	0.322	0	0	0	0	0.27	0.8549	0	18.2505	0.6139	0.0267	0.1077	0.5515	0.8219	4.5088	14.4005	0.8079	0	0	0	0.7124	0.6885	1.2335	1.4805	0	1.1467	0.1228	18.3238
121026_DG_007	Pool	Pool	Pool	0	0	0.3877	0.2934	0.573	0	0	0.0548	2.6709	0	0.315	5.8002	0.8572	0	0.8525	0.4355	0	0.9661	0.3216	0.3267	0.1615	0.1248	0	0	0.6388	0	19.297	0.5138	0	0.0625	0.5542	0.8574	4.4033	14.2586	0.8474	0	0.2411	0	0.793	0.6552	0.9131	1.2639	0	1.0249	0	16.8839
121026_DG_008	Pool	Pool	Pool	0.1136	0	0.3941	0.2338	1.043	0.0798	0.037	0.1462	5.6128	0.686	0.2998	8.0339	2.1724	0.0425	1.1144	0.892	0	1.2771	0.5634	0.6549	0	0.3389	0	0	1.2101	0	29.5656	0	0	0.119	0.8216	1.5074	6.8478	20.089	1.2717	0	0.391	0	1.5708	0.9252	1.3222	2.2608	0	1.6931	0	26.7468
121026_DG_009	7546	T0	Non-Vaccinated	0.1196	0	0.4842	0.4478	1.1527	0	0	0.2319	6.313	0	0.475	8.0126	2.2496	0.0539	0.8142	0.816	0.3483	2.5811	0.6944	0	0.731	0	0	0.393	1.2397	0	27.5651	0.8857	0.0469	0.1234	0.767	1.0409	8.324	27.7349	1.2548	0	0	0	1.6469	0	1.9322	2.0563	0	1.8279	0.2241	25.4586
121026_DG_010	7586	T2	Vaccinated	0.1527	0	0.3213	0.1839	0.654	0	0	0	3.8124	0.7239	0.3596	4.6996	1.2687	0	0.965	0.5462	0	1.019	0.311	0.4321	0	0	0	0	0.6194	0	15.6189	0	0.0282	0	0.6738	0.9554	3.2197	14.3914	0.816	0	0	0	0.7911	0.8402	0.9535	1.3861	0	1.0386	0	15.1485
121026_DG_011	7565	T2	Vaccinated	0	0	0.3498	0.2725	0.6267	0	0.1666	0.0531	3.3411	0.5813	0.3192	5.94	1.425	0.0391	0.7365	0.4289	0	1.071	0.2985	0.3753	0.212	0	0	0	0.9985	0	20.105	0	0.0555	0	0.7244	1.1962	3.7945	13.8145	0.9019	0	0.3229	0	0.8223	0.6232	1.0079	1.3677	0	1.1199	0	15.9179
121026_DG_012	7574	T14	Non-Vaccinated	0.0324	0	0.2611	0	0.643	0	0.0955	0	2.8791	0.5679	0.304	4.7741	1.443	0	0.9941	0.4182	0	0.9467	0.3824	0	0	0.1039	0	0	0.4533	0	14.7454	0.3289	0	0.0915	0.4903	0.9042	2.8853	11.7238	0.749	0	0.2584	0	0.706	0.6645	0.7028	1.227	0	0.8558	0	14.4303
121026_DG_013	7586	T0	Vaccinated	0	0	0.3542	0.2184	0.6415	0	0	0	3.1541	0	0.4059	5.8386	1.5231	0.0329	0.7222	0.2482	0.3254	1.1645	0.5789	0	0.1464	0.2507	0.1743	0.4141	0.6492	0	15.7321	0	0.0706	0.1271	0.5349	1.0315	2.549	14.5531	0.8579	0	0.3346	0	0.7961	0.568	0.8311	1.1673	0	1.091	0	13.0744
121026_DG_014	7546	T14	Non-Vaccinated	0.1135	0	0.1347	0.1226	0	0.0422	0.0831	0	2.5138	0.4587	0.2154	4.4419	1.2689	0.0394	0.5338	0	0	0.7702	0.2824	0	0	0	0	0.0913	0	0	10.1396	0	0	0.036	0.4521	0.5897	2.1775	10.4265	0.5257	0	0.2148	0	0.5285	0.413	0.5894	0.8096	0	0.8344	0.1813	10.1848
121026_DG_015	7543	T2	Non-Vaccinated	0.1101	0	0.5565	0	1.0639	0.2144	0	0.1094	4.1949	0	0.2789	7.555	1.9858	0	1.1209	0.7306	0.6428	1.6605	0.4685	0.3581	0	0	0	0	0.7017	0.4348	20.525	0.4564	0	0.1658	0.7636	0.9531	4.1404	19.6901	1.1704	0	0.5263	0	1.0641	0.7601	0.9286	1.2275	0	1.2206	0	19.4944
121026_DG_016	7543	T0	Non-Vaccinated	0.4401	0	0	0.1624	1.0502	0	0	0.1287	5.9045	0	0.3146	7.265	1.6134	0.0457	1.2702	1.039	0	1.3433	0.3366	0.2811	0.3752	0.8924	0	0	0.7531	0.3836	21.4525	0	0	0.1997	0.6327	1.0233	4.4014	20.4814	1.2757	0	0.3744	0	1.1887	1.1292	1.5466	1.5533	0	1.6572	0.5771	21.3622
121026_DG_017	7564	T14	Vaccinated	0.2593	0	0.4274	0.2187	0.861	0.053	0	0.0773	3.1267	0	0.4903	7.3778	2.0661	0.0331	1.0927	0.5609	0	1.0802	0.388	0.2036	0.1929	0	0	0	0.6948	0	18.779	0.4148	0.0512	0.0716	0.5407	1.0277	2.7137	15.4992	1.1696	0	0.2154	0	0.6841	0	0.883	1.4176	0	0.7837	0.3545	14.3886
121026_DG_018	7574	T20	Non-Vaccinated	0.1643	0	0.7823	0.527	1.0239	0	0	0	9.1477	0	0.5685	10.8107	2.2834	0.0607	0.9799	1.0914	0	2.0773	0.8805	0	0	0.337	0	0	0.9406	0	34.5978	0	0.0733	0.1763	0	1.4343	7.626	29.6552	1.7308	0	0.8019	0	1.8169	1.2443	1.2374	2.248	0	1.9101	0.2103	35.401
121026_DG_019	7574	T0	Non-Vaccinated	0.4351	0.8001	0.1691	0.047	0.2998	0	0.2288	0	2.2595	0	0.2006	4.1839	1.138	0	0.944	0.362	1.1862	1.0837	0.3116	0	0	0.5004	0	0.4728	0.5381	0	11.563	0.0742	0	0.0905	0	0.6894	1.1491	10.6248	0.5821	0	0.2146	0.5544	0	0.5491	0.5865	0.7909	0	0	0.4909	9.3547
121026_DG_020	7564	T2	Vaccinated	0.1053	0	0.8705	0.4054	1.0624	0.0723	0	0	3.5344	0.8324	0.4197	8.7169	2.9527	0	1.4332	0.6864	0	1.3805	0	0.3121	0.2467	0.2848	0	0.2967	1.0214	0	30.0533	0	0.1167	0.0638	0.9134	1.6757	6.9299	19.3914	1.1936	0	0.468	0	1.0843	0.8079	1.4349	2.251	0	1.3998	0	21.4637
121026_DG_021	7589	T0	Non-Vaccinated	0	0	0.9843	0.9055	1.9377	0	0	0.1584	8.478	0	0.7019	16.2923	2.6936	0.0356	1.1406	1.55	0	2.0243	1.2148	0	1.7299	0	0	0.5111	2.4194	0	54.7144	0	0	0.195	1.4379	1.7031	13.3377	33.4694	1.5192	0	1.02	0	1.6181	1.1921	2.0342	3.2751	0	3.3377	0	44.335
121026_DG_022	7595	T2	Non-Vaccinated	0.7672	0	0.2283	0.1294	0.6523	0.7839	0.6469	0	10.8712	0	0.1337	5.2741	0.5389	0	0.9027	0.909	0.6743	2.1475	0.7007	0.3095	0.055	0.8549	0	0.5011	0.1032	0.6702	11.0995	0	0	0.1032	0	0	0	25.7442	0.6925	0	0.2447	0	0.8586	1.2237	0.6469	0.2089	0	0	0.5647	22.5534
121026_DG_023	7566	T20	Vaccinated	0	0	0.3521	0.3298	0.9257	0	0	0	5.1522	0	0.4905	7.0413	1.2331	0.0153	0.4122	0	0	1.327	0.5878	0	0.6743	0	0	0	0.7955	0	23.7889	0	0.0355	0.0731	0.569	0.699	5.6142	16.7982	0.6934	0	0.3743	0	0.6186	0.4895	1.1841	1.3103	0	1.447	0	20.8772
121026_DG_024	Pool	Pool	Pool	0	0	1.4495	0.3771	2.0171	0.0958	0.2261	0	2.4806	2.0242	0.6322	11.6318	3.874	0	1.0887	1.3978	1.5315	2.2946	0.6896	0	0	0.2901	0	0	0.6215	0	16.9479	0	0	0.1405	0	1.6123	1.9911	25.3793	0.8652	0	0.9423	0	2.294	1.7735	1.0177	0.9674	0	0.848	0.8052	11.6803
121026_DG_025	7566	T14	Vaccinated	0.3619	1.8179	0	0	0.6348	0.2599	0.8324	0	2.0519	0	0	5.4353	0.9498	0.0213	0.713	0	1.2496	0.6742	0.2975	0	0	0	0.8891	0.7364	0.6045	0.9323	0	0	0	0.0595	0.3028	0	0	11.8939	0.2276	2.9979	0.3201	1.954	0.6477	0.6506	0.8356	0	15.5044	0	0.7237	12.6299
121026_DG_026	7574	T2	Non-Vaccinated	0	0	0.641	0.658	1.6814	0	0	0.164	8.7511	0	0.4906	13.717	0	0	1.0866	2.0406	0	2.5369	1.1613	1.8669	0.9863	0	0	0	1.3894	0	39.9605	0	0.109	0.1982	1.2474	1.4826	10.9733	32.7116	1.263	0	0	0	1.8163	1.0718	2.3516	2.1998	0	3.1248	0.249	36.74
121026_DG_027	7593	T2	Non-Vaccinated	0.3521	0	0.2665	0.3239	0.9269	0.0282	0	0.0586	3.2948	0.4532	0.2726	5.7159	0.6553	0.0248	0.7311	0.4456	0	0.7137	0	0.1885	0.1795	0.1405	0	0	0.5488	0	14.6909	0	0.0477	0.1394	0.7804	0.8856	3.5472	12.7642	0.8144	0	0.2721	0	0.8085	0.4197	0.9025	1.1645	0	0.8238	0.1193	13.095
121026_DG_028	7546	T20	Non-Vaccinated	0.7304	5.4005	0	0.0964	0.9324	0.9052	0.9773	0.0532	5.2099	0	0	7.7115	1.4795	0	0	0	1.7052	1.76	0	0.0638	0	0.8199	1.7005	0.8173	0.8885	1.3775	0	0.04	0	0.0961	0.3428	0	0	18.8909	0.3207	5.3699	0	3.9938	1.1248	0.8152	0	0	23.5321	0	0.9892	20.4086
121026_DG_029	7565	T14	Vaccinated	0	0	0.2416	0	0.4999	0	0	0.0521	3.2366	0	0.3382	4.5947	1.0672	0.0547	0.64	0.4706	0	0.9061	0.3639	0.2987	0.0569	0.1232	0	0	0.3741	0	11.8283	0	0.0199	0.0749	0.4743	0	2.368	11.7911	0.5661	0	0.1809	0	0.6645	0.3819	0.6201	0.7412	0	0.9086	0	11.6741
121026_DG_030	7594	T2	Vaccinated	0	0	0.273	0.3099	0.5615	0	0.1355	0.0538	2.3351	0.5236	0.2512	5.035	1.2842	0	0.7447	0.4163	0	0.6796	0.3627	0.1873	0	0	0	0	0.4373	0.3109	15.0701	0.2324	0.0383	0.0807	0.5217	0.6789	2.9129	11.8328	0.6444	0	0.2064	0	0.7234	0.5798	0.7695	0.8245	0	0.9662	0	12.2108
121026_DG_031	7546	T2	Non-Vaccinated	0.2377	0	0.5519	0.5188	1.4455	0	0.1199	0.1471	5.4368	1.0045	0.7086	12.2289	2.916	0	1.4753	0.9194	0.9292	1.651	0.6508	0.2535	0.3061	0.6527	0	0	0	0	35.1431	0	0	0	1.3389	1.4147	6.7772	22.6016	1.2669	0	0.7626	0	1.3987	1.3772	1.8801	2.2555	0	1.5285	0.2009	26.2132
121026_DG_032	7565	T20	Vaccinated	0.2386	0	0.5445	0.3359	0.9079	0	0.1569	0.0676	5.4228	0.6438	0.5225	10.8795	1.1296	0.0427	0	0.8594	0	1.7428	0.6272	0.9657	0.2755	0	0	0	1.0445	0	31.4985	0	0	0	0.8697	1.4071	7.6126	23.9112	0.9071	0	0.5784	0	1.2709	1.1623	1.5627	1.7051	0	2.3093	0	25.9156
121026_DG_033	7593	T0	Non-Vaccinated	0	0	0.329	0.4133	1.0571	0	0	0	6.2787	0	0.381	7.9523	1.5999	0	0.7757	0.9671	0	1.6825	0.7737	1.005	0.5495	0	0.1409	0	0.9179	0	25.7801	1.0236	0.0643	0.1074	0.7994	0.8486	6.7705	19.1951	0.8037	0	0.4542	0	1.2793	0	1.3876	1.3635	0	2.398	0.1384	25.3317
121026_DG_034	7564	T0	Vaccinated	0.8252	7.7087	0	0	0	2.0548	1.7022	0	7.3092	0	0.1693	0	0	0	0.2183	0	1.7922	2.1031	0.267	0.1311	0.1814	1.2057	2.6389	1.3817	0	1.7954	0	0	0	0.1162	0	0	0	26.1872	0.2137	12.5288	0.2591	7.4876	1.4684	0.3054	0	0	35.8558	0	0.7905	0
121026_DG_035	7566	T2	Vaccinated	0	0	0.4662	0.2756	0.8874	0	0	0	4.0394	0	0.5418	5.6399	1.5047	0.056	0.7009	0.8146	0	1.4549	0.7337	0	0.2224	0	0	0	0.7059	0.1969	19.7641	0.5578	0	0	0.8466	0.8194	4.5491	18.5562	0.8244	0	0.3142	0	0.9589	0.5095	1.0334	1.2408	0	1.0897	0	17.9298
121026_DG_036	7543	T14	Non-Vaccinated	0	0	0.2013	0	0.948	0	0	0.0463	2.813	0	0.4032	6.0154	1.0536	0	0.7784	0.7312	0	1.4317	0.6207	0.2983	0	0.1444	0	0	0.5487	0	15.6701	0	0	0.0915	0.6733	0	3.5097	15.2603	0.7905	0	0.3905	0	1.018	0	0.6136	1.3822	0	1.0522	0	15.3653
121026_DG_037	7541	T2	Vaccinated	0.4157	0	0	0.0843	0.3914	0.9695	0	0.0671	2.4423	0	0.1063	0	1.0682	0.0211	0.1761	0	1.0682	1.133	0.3153	0.0294	0.1113	0	0.833	0.6975	0	0.9537	0	0	0	0.092	0.5865	0.1293	0	16.2229	0.203	3.0829	0.3653	2.633	0.791	0.8526	0.8131	0	13.9978	0	0.4177	14.1368
121026_DG_038	7595	T0	Non-Vaccinated	0	0	0.3443	0.2207	0.9593	0.0977	0.1847	0.1691	3.4618	0.5824	0.439	7.3352	1.5749	0	0.8402	0.6901	0	0.886	0.4851	0.2685	0.1991	0	0	0	0.5939	0	20.9931	0.3483	0.0804	0.0813	0.704	1.0255	3.9415	16.3524	0.9815	0	0.4401	0	0.8498	0.9236	1.0044	1.3982	0	1.0391	0	17.1104
121026_DG_039	7564	T20	Vaccinated	0.1535	0	0.3502	0.3057	0.7423	0.0567	0	0	2.8269	0.5017	0.4206	3.7467	1.0539	0.0226	0.4347	0.6855	0	1.0788	0.2862	0.1721	0.1586	0	0	0.2342	0.711	0	17.9645	0	0.0431	0.0848	0.7714	0.7284	4.1658	11.8626	0.6534	0	0.3302	0	0.9349	0.5431	1.2307	1.1371	0	1.2858	0	14.657
121026_DG_040	Pool	Pool	Pool	0.5609	0.7864	0.9064	0.1469	0	0	0.2938	0.2328	0	0	0	7.8525	0	0	1.024	0.7702	2.3038	1.8875	0.311	0	0	0.7702	0.1558	1.8997	0.1871	0	12.4648	0	0.1469	0.1113	0	0.8147	0	19.9229	0	0.7702	0	0	1.1556	0.8637	0.512	0	11.0936	0	0.6537	8.1824
121026_DG_041	7589	T2	Non-Vaccinated	0.0473	0	0.3174	0.3049	0.6319	0	0	0	3.2016	0.3641	0.1675	5.4237	1.2071	0.0296	0.6319	0.6085	0	1.3125	0.5367	0.2347	0.1817	0	0.141	0	0.4193	0	9.1145	0	0.0421	0	0.6278	0.5089	2.5886	13.647	0.6111	0	0.3851	0	0.7485	0.5819	0.6853	0.8446	0	0.8438	0.1325	12.1271
121026_DG_042	7594	T0	Vaccinated	0.24	0	0.4738	0.2164	1.0343	0	0	0.1237	3.9968	0.7681	0.7724	7.5655	1.795	0	0.9524	0.9356	0	1.4003	0.68	0.1903	0	0.4798	0	0	0.6415	0	23.8579	0.5604	0	0.1227	1.2618	1.432	4.3882	17.0899	0.9419	0	0.3827	0	1.0057	0.6711	1.3232	1.3474	0	1.3636	0.3057	15.8653
121026_DG_043	7565	T0	Vaccinated	0.1055	0	0.4848	0.7002	1.2332	0	0	0.0864	6.0408	0.5163	0	10.8121	1.4768	0.0216	0.7566	0.834	0	1.6568	0	0.627	0.4602	0	0	0.1419	1.0998	0	32.534	0	0.1033	0.1248	0.7774	0.8907	7.8054	19.7008	0.7787	0	0.4854	0	1.0121	1.1924	1.6057	1.4068	0	2.2231	0	26.0158
121026_DG_044	7566	T0	Vaccinated	0.1838	0	0.2841	0.3186	0.696	0	0	0	2.6672	0.6027	0	6.0343	1.4362	0.0401	0.4873	0.6032	0	0.856	0.3799	0.2292	0	0.0959	0.2549	0	0.6793	0	18.6998	0	0.0671	0	0	0.7028	4.3924	12.3158	0	0	0.3687	0	0.6267	0.4616	1.0167	1.0813	0	1.0125	0	12.7817
121026_DG_045	7543	T20	Non-Vaccinated	0.1211	0	0	0.1794	0.5381	0	0	0.0598	4.6342	0.4418	0.328	3.6965	0.8159	0	0.5302	0.6785	0.0614	1.287	0	0.3442	0	0.2138	0.148	0	0.4292	0	10.2479	0.5825	0	0.0713	0.6104	0.4203	1.7053	15.0429	0.5689	0	0.2453	0	0.7232	0.6796	0.3666	0.5921	0	0.8905	0	13.5313
121026_DG_046	7541	T0	Vaccinated	0.2976	0	0.2461	0	0.743	0.1436	0.2173	0.0753	4.7298	0	0	6.9595	1.2773	0	0.9547	0.8765	0	1.2537	0.5177	0.5646	0.0892	0.6801	0.2486	0.6466	0.4402	0	18.0764	0.1653	0	0.1208	0.7067	0	3.0155	17.4688	0.4701	0	0.4569	0	1.3206	0.8928	0.8262	1.16	0	1.1095	0.254	13.195
121026_DG_047	7574	T2	Non-Vaccinated	0	0	0.4782	0.3559	0.914	0	0	0.1315	9.2836	0	0.6163	8.795	0	0	0.5205	0.9371	0	1.6915	0.7442	0	0	0	0	0	1.0544	0	25.3815	0	0	0.0713	0.8267	0.6612	6.0782	25.3279	0.7445	0	0.3775	0	1.1608	1.4918	1.6932	0.9873	0	2.0517	0	26.2073
121026_DG_048	7546	T0	Non-Vaccinated	0	0	0.3273	0.2396	0	0	0	0.11	4.6982	0	0.4498	8.3998	1.0454	0.0616	0.53	1.1802	0.1653	1.3923	0.7617	0.7894	0.5312	0	0	0	0.9751	0.4173	23.2854	0.5145	0	0.1058	0.7861	0.4386	5.2178	22.354	0.8014	0	0.3977	0	1.4069	0.7812	1.0141	0.9742	0	2.2933	0	25.0014
121026_DG_049	7565	T2	Vaccinated	0.0922	0	0.2888	0	0.5497	0	0	0	2.4737	0.3385	0	5.6294	0.8627	0.029	0.3773	0.5845	0	0.6897	0	0.3583	0	0	0.0998	0	0.6346	0	14.4386	0.1697	0.0374	0.088	0.5664	0.6296	3.3465	10.4645	0.3179	0	0.2639	0	0.5777	0.5312	0.7415	0.8692	0	1.0547	0.0969	12.2179
121026_DG_050	7574	T14	Non-Vaccinated	0.071	0	0	0.1892	0.6256	0.0549	0	0.0925	2.8827	0.3203	0.4784	4.5945	0.9038	0	0.4461	0.6714	0.2281	1.0151	0.4142	0	0	0	0	0	0.485	0	12.1805	0	0.0492	0.1526	0.5849	0.6682	2.4363	14.109	0.636	0	0.2189	0	0.6575	0	0.8552	0.7248	0	1.0543	0	11.1615
121026_DG_051	7564	T20	Vaccinated	0	0	0	0.2304	0.6879	0.1087	0	0.0436	2.2409	0	0.54	5.7954	1.0007	0	0.4357	0.4573	0	0.837	0.4472	0	0.1479	0.1622	0.1846	0	0.4425	0.1269	15.242	0.317	0	0.1017	0.6668	0.6056	2.9426	10.7596	0	0	0.1789	0	0.7406	0.6493	0.795	0.8531	0	0.8909	0	12.1428
121026_DG_052	7574	T20	Non-Vaccinated	0	0	0	0	0.8193	0	0	0.0847	5.5607	0.3937	0.5145	8.9452	0	0	0.5286	0.8801	0	1.4346	0.8515	0	0	0	0	0	0.7749	0	24.6233	0	0	0.2375	0.9725	0.743	5.878	24.0696	0	0	0	0	1.1367	1.0102	0.9006	1.2246	0	1.9913	0	24.8667
121026_DG_053	7595	T0	Non-Vaccinated	0	0	0.4392	0.3979	1.1536	0.1009	0.2202	0.0871	3.099	0	0.7401	5.9133	1.0145	0.0238	0.4612	0	0	1.1638	0.7776	0.2596	0.1749	0.2397	0	0	0.6305	0	17.1035	0.2019	0	0.1557	1.0344	0.8087	3.9554	11.4197	0.5678	0	0.2913	0	0.6307	0.6916	1.0662	1.3781	0	1.4449	0.1688	14.686
121026_DG_054	7541	T0	Vaccinated	0.1617	0	0.3897	0.2249	0.8885	0	0	0	2.8301	0	0.4818	5.5677	0.9341	0	0.3023	0	0	1.3523	0.6062	0.3157	0	0	0.1213	0.2808	0.5693	0	13.8407	0.184	0	0.1025	0.7306	0.4292	3.2579	14.9034	0	0	0.2883	0	0.7698	0	0.7653	0.8027	0	1.166	0	13.3542
121026_DG_055	7565	T0	Vaccinated	0	0	0.3752	0.2114	1.0098	0	0	0.0553	3.3299	0.3383	0.7737	8.6776	1.0569	0.0565	0.533	0.8328	0	1.3407	0.4834	0.4868	0.4177	0	0	0	0.8863	0	23.7127	0.3597	0.0534	0.1671	0.6173	0.5838	5.0396	16.4699	0.3766	0	0.6348	0	0.9519	0.6826	1.1347	1.2394	0	1.4249	0.2345	20.2965
121026_DG_056	Pool	Pool	Pool	0.1153	0	0.2968	0.2741	0.9243	0	0	0.065	4.4304	0	0.4661	7.4977	0.6777	0	0.4253	0.7001	0	1.0495	0	0.3158	0.2736	0	0	0	0.687	0	20.4761	0.2194	0.0382	0.1321	0.6171	0.6849	4.7311	16.7752	0	0	0.3242	0	0.5708	0.6703	0.9122	0.9109	0	1.0618	0.1658	19.4801
121026_DG_057	7595	T2	Non-Vaccinated	0	0	0	0.2181	0.4906	0	0	0.0688	8.0095	0	0.3951	4.9416	0.6019	0	0.5225	0.7165	0	1.4221	0.8009	0.6735	0.1269	0	0	0	0.3141	0	9.5573	0.8416	0	0.1216	0.5282	0.1602	1.5929	22.1544	0.4859	0	0.2194	0	1.3564	1.0155	0.523	0.5335	0	1.5545	0	19.5415
121026_DG_058	7589	T2	Non-Vaccinated	0	0	0.2021	0.1346	0.4565	0	0	0.0668	2.5369	0.3625	0.2154	2.8451	0.7245	0	0.4423	0.5266	0.2048	0.7118	0.3727	0.1722	0.1605	0	0	0.1745	0.415	0.1177	7.5787	0	0.0496	0	0.5561	0.3547	1.8423	10.607	0.3552	0	0.2381	0	0.7098	0.486	0.5991	0.5525	0	0.6934	0	9.938
121026_DG_059	7593	T0	Non-Vaccinated	0	0	0.3147	0.4754	0.8938	0	0	0.1011	5.8813	0.3487	0.8405	7.849	1.1411	0	0	0.6974	0	1.444	0.7038	0.7183	0.5471	0.2734	0	0	0.7491	0	26.0305	0.9933	0.0623	0.0716	0.8466	0	6.3325	19.392	0.6606	0	0.4413	0	1.0183	0.7873	1.1996	1.1635	0	1.7453	0	20.2869
121026_DG_060	7586	T2	Vaccinated	0	0	0.246	0.2469	0.6672	0	0	0.0367	2.9286	0.3525	0.5229	5.1493	0.6786	0	0.4505	0.6121	0	1.1191	0.5414	0	0.1381	0	0	0	0.3817	0.198	11.7429	0	0.0373	0	0.535	0	2.549	12.4508	0.5382	0	0.1925	0	0.773	0.67	0.62	0.4683	0	0.8449	0.1668	10.8464
121026_DG_061	7594	T2	Vaccinated	0	0	0.2445	0	0.7628	0	0.0812	0	2.974	0	0.4356	5.9837	1.0654	0	0	0	0.2872	0.6094	0.5389	0.3585	0.2006	0.1093	0	0	0.6663	0.0771	15.7367	0.293	0	0.1033	0.6736	0.5762	3.5192	11.8575	0.4907	0	0.2616	0	0.6097	0.6106	0.7855	0.6893	0	1.1251	0	10.8662
121026_DG_062	7543	T20	Non-Vaccinated	0.0639	0	0.2036	0.1508	0.5347	0	0.0308	0	3.8224	0	0.4777	4.7271	0.6021	0	0.493	0.732	0	1.3959	0.7339	0	0.0946	0.1107	0	0	0.3224	0	9.1026	0	0.0341	0	0.6602	0.3501	1.9523	15.6934	0.5982	0	0.1925	0	0.7926	0.7209	0.5377	0.354	0	0.8106	0.0862	12.8419
121026_DG_063	7566	T0	Vaccinated	0.0612	0	0.226	0.3467	0.6591	0	0	0.056	2.2699	0	0.7156	5.98	1.1037	0	0.3519	0.619	0	0.8654	0	0.2227	0.1096	0.1041	0	0	0.6835	0	14.852	0.1561	0	0.0734	0.8011	0.7689	3.3032	11.5253	0.5536	0	0.3424	0	0	0.5624	0.9743	0.754	0	0.9683	0	11.9575
121026_DG_064	7586	T0	Vaccinated	0.0326	0	0.2223	0.308	0.79	0.0926	0	0.051	3.0276	0	0.5639	5.6504	0.9211	0.0304	0	0.6102	0	0.5998	0.4832	0.4291	0	0.196	0	0.1087	0.4496	0	14.8103	0.3519	0	0.114	0.5812	0.6512	3.0595	11.8455	0.4938	0	0	0.1502	0.6597	0.484	0.855	0.8857	0	1.0125	0.127	13.4748
121026_DG_065	7564	T2	Vaccinated	0	0	0.5626	0.3696	0.888	0	0	0.0942	2.2167	0.4764	0.7173	8.2279	1.2582	0	0.5165	0.625	0	0.8467	0.5759	0	0.2388	0	0.0839	0	0.6832	0	23.4594	0.2339	0	0.1853	0.8298	1.0883	6.0228	13.405	0.7183	0	0.7076	0	0.8578	0	1.244	1.3507	0	1.1724	0	16.4155
121026_DG_066	7594	T0	Vaccinated	0	0	0.3809	0.3331	0.8081	0	0	0.1092	2.9525	0.7435	0.6583	7.1553	1.3176	0	0.5456	0.728	0	0.8394	0.5999	0.0818	0.1603	0	0.2191	0	0	0	14.8911	0.1519	0	0	1.1333	0.8331	4.2057	13.1766	0.7396	0	0.359	0	0.8256	0.6643	0.9425	0.7566	0	1.3255	0.1757	14.0547
121026_DG_067	7565	T20	Vaccinated	0	0	0.2773	0.3463	0.6479	0	0	0.1421	3.7904	0	0.5452	7.0676	1.0232	0	0.343	0.6579	0	1.1022	0.6509	0.5073	0	0	0	0	0.6883	0	20.463	0	0.0644	0	0.6433	0.6524	4.746	16.6684	0.6609	0	0.2909	0	1.0529	0.7983	1.0297	1.0167	0	1.3974	0	17.0772
121026_DG_068	7543	T14	Non-Vaccinated	0.0437	0	0.2508	0.2008	0.6369	0	0	0	2.0853	0	0.5891	4.0752	0.8025	0	0.5058	0.6033	0.2522	0.9049	0.4286	0	0.0941	0.1271	0	0.4532	0.4436	0	12.2626	0.0994	0.0474	0.0445	0.8147	0.4547	2.6116	11.6295	0.5969	0	0.2558	0	0.8897	0.5498	0.5088	0	0	0.8205	0	12.3533
121026_DG_069	7566	T14	Vaccinated	0.1197	0	0	0	0.5489	0	0	0.0874	2.0917	0	0.4076	4.4023	0.5701	0.0221	0.3517	0.5218	0	0.5592	0.2697	0.2044	0	0	0	0.088	0.4788	0.0771	12.45	0	0	0.0648	0.5596	0.5155	2.5743	0	0.3568	0	0.2397	0	0.5212	0.4778	0.5452	0.5806	0	0.8743	0.0599	10.3389
121026_DG_070	7589	T0	Non-Vaccinated	0	0	0.4481	0.471	1.3336	0	0	0.1088	5.8633	0	1.0449	8.5257	0.945	0	0.5018	0.9215	0	1.3824	0.9294	1.2166	0.3444	0	0	0	0.9694	0	28.081	0.4886	0	0.2032	0.9843	0.8245	7.4637	23.3553	0	0	0.5184	0	1.2	1.1041	1.1752	1.0421	0	1.8789	0	29.0718
121026_DG_071	7543	T2	Non-Vaccinated	0	0	0.3055	0.2419	0.7373	0	0	0	3.7068	0	0.6651	6.1477	1.1685	0.0246	0.5563	0.708	0	1.0338	0.6914	0.3284	0	0.405	0	0.2379	0.6335	0	14.9609	0	0	0.077	0.8964	0.4569	3.1197	15.1221	0.5764	0	0.2926	0.3278	0.9278	0.6571	0.871	0.8925	0	1.2307	0	14.8886
121026_DG_072	Pool	Pool	Pool	0	0	0.3562	0	0.7929	0	0.1689	0	3.5631	0.2795	0.5977	6.2676	0.987	0	0	0.7783	0	0.9165	0.6621	0.415	0.3228	0	0	0	0	0	18.4704	0.4705	0	0.0637	0.8201	0.6136	4.8698	13.4782	0.5954	0	0.464	0	0.8393	0.724	0.9279	0.8679	0	1.4838	0.0979	16.5783
121026_DG_073	7541	T2	Vaccinated	0.2321	0	0.3717	0	0.694	0	0.0694	0	2.5662	0	0.4932	4.5707	0.8088	0	0.5473	0.6884	0.2157	0.7784	0.7618	0.1375	0	0.1128	0.0754	0	0.3721	0	10.7889	0.0824	0.0787	0	0.756	0.5398	2.2597	12.9606	0.2664	0.453	0.3212	0	0.8183	0.6382	0.5669	0.6239	0	1.0724	0	12.9948
121026_DG_074	7546	T20	Non-Vaccinated	0	0	0	0.2931	1.4454	0	0.1308	0.2174	5.4859	0	1.3612	6.9023	1.1652	0	0	0.8575	0	2.2196	1.2266	0.4108	0	0	0	0	0.8427	0	23.3563	0.5312	0.0742	0.1298	1.3065	0.6903	5.4965	15.1445	0.8681	0	0	0	0.9953	0.9912	1.2614	1.0107	0	1.9321	0	22.2651
121026_DG_075	7546	T14	Non-Vaccinated	0.2886	0	0.2267	0.213	0.778	0	0.0242	0	2.0184	0.3213	0	4.3604	0.7634	0	0.4136	0.5964	0.1764	0.6852	0	0.097	0.0819	0	0	0.1757	0.4475	0.1149	9.2174	0.1484	0	0	0.5399	0.4449	1.8473	10.4352	0.5222	0	0.3311	0	0.7652	0.5532	0.632	0.4374	0	0.8539	0	10.446
121026_DG_076	7564	T0	Vaccinated	0	0	0.4588	0.4803	1.2297	0	0	0.1551	5.8349	0	0.7284	10.4578	0.9613	0	0.4782	1.154	0	1.3375	0.8872	1.2248	0.5548	0.1617	0	0	0.7388	0	28.8527	0.802	0.0704	0.0913	1.0419	0.7099	7.1258	21.7147	0.7561	0	0.4449	0	1.1259	0	1.585	1.0925	0	2.539	0	26.5075
121026_DG_077	7574	T0	Non-Vaccinated	0.1656	0	0.2351	0.2871	0.7176	0	0.0452	0	1.92	0.3969	0.3266	4.8401	0.8332	0.043	0.5375	0.7354	0	0.8267	0.4917	0.2517	0	0	0.0914	0	0.2856	0	9.4186	0.186	0	0.0967	0.9057	0.498	2.4514	12.0925	0.4201	0	0.3014	0	0.6668	0.6283	0	0.5261	0	0.8263	0.1924	10.9686
121026_DG_078	7543	T0	Non-Vaccinated	0.4404	0	0.4486	0	1.2396	0.2271	0.0326	0.1531	5.6043	0	1.3768	7.4774	0.5309	0	0.4717	0.8583	0.0702	1.6827	1.2459	0.2743	0	0.0936	0	0	0.8639	0	17.8935	0.2255	0	0.1404	1.1944	0	3.668	15.456	0	0	0.3851	0	0.8185	0.6182	0.8762	0.8805	0	1.8652	0.0742	19.657
121026_DG_079	7566	T2	Vaccinated	0	0	0.5635	0.3034	0.9731	0.0398	0.0223	0.1101	3.5878	0	0.6883	2.3214	1.0922	0.0485	0.4249	0.8086	0.2486	1.1637	0	0.3956	0.2319	0	0	0	0.7121	0	16.5391	0.1778	0.0701	0	0.7358	0.5785	3.306	1.6754	0.621	0	0.3223	0	0.809	0.7889	0.9993	0.7534	0	1.393	0.0997	14.7344
121026_DG_080	7546	T2	Non-Vaccinated	0.2481	0	0.7166	0.3458	0.9391	0	0	0	3.6623	0.3636	0	8.5705	1.1238	0.0475	0.4037	0	0	1.2744	0.6966	0.229	0	0	0	0	0.7643	0	23.2636	0	0.067	0.1797	1.0889	0.8895	5.0881	16.6377	0.5861	0	0.4746	0	1.0684	0.7354	1.0751	1.0328	0	1.6603	0	18.3766
121026_DG_081	7593	T2	Non-Vaccinated	0.1503	0	0.2935	0.3627	0.8008	0.1125	0	0.0588	2.9276	0	0.3627	6.4307	0.9099	0	0.3109	0.992	0.2266	1.0149	0.383	0.272	0	0.2932	0	0	0.4745	0	13.7042	0.1528	0	0.0901	0.7256	0.5388	3.3935	13.1333	0.5508	0	0.3423	0	0.8278	0.5214	0.7693	0.6636	0	1.2449	0	13.2567
121026_DG_082	7564	T14	Vaccinated	0.1273	0	0.2648	0.182	0.7629	0	0	0	1.8267	0	0.3837	5.338	0.8975	0.0171	0.2716	1.0014	0	0.8848	0.5586	0	0.0589	0	0	0.125	0.3119	0	11.2887	0.4149	0.0869	0.1073	0.5686	0.4395	2.8756	11.3292	0.3518	0	0.3038	0	0.9269	0	0.8741	0.6452	0	1.2383	0	10.082
121026_DG_083	7566	T20	Vaccinated	0	0	0.4396	0.3713	0.9352	0	0	0.0911	5.0148	0	0.5058	8.4202	0.6982	0.0377	0.2691	0.9432	0	1.1725	0.7518	0	0.4732	0	0	0	0.696	0.1349	23.1881	0	0.0981	0.0753	0.7201	0.4049	6.0505	16.3913	0.457	0	0.4094	0	0.7311	0.7671	1.2553	0.8485	0	1.4302	0	20.0832
121026_DG_084	7565	T14	Vaccinated	0	0	0.3143	0.1985	0	0	0	0.044	2.3812	0	0	4.1278	0.7176	0	0.492	0.7434	0	0.7867	0.6343	0.1614	0.0504	0.1021	0	0	0.3687	0	11.3225	0.3564	0.0319	0.0976	0.7012	0.2834	2.9232	10.0529	0.4003	0	0.2449	0	0.8037	0.4656	0.5951	0.4433	0	0.9477	0	10.9262
121026_DG_085	7565	T20	Vaccinated	0	0	0	0.4331	0.7484	0.1291	0	0	3.6866	0	0.6152	7.7331	0.7161	0	0.2782	0.9117	0	1.0781	0.8948	0.6986	0.2549	0	0.2536	0	0.5571	0	19.7087	0.2418	0	0.1049	0.8796	0.4358	4.0582	16.8591	0.317	0	0.4234	0	0.8991	0.9164	1.0306	1.0697	0	1.6334	0.106	17.8102
121026_DG_086	7543	T14	Non-Vaccinated	0	0	0.2858	0.2477	0.9726	0	0	0	3.0412	0	0.9243	5.7654	0.8339	0.0903	0.5235	0.7605	0	1.4903	0.7382	0	0.1134	0	0.2209	0.3149	0.6576	0	13.2944	0.2993	0	0.1141	1.1122	0.4901	2.8407	11.8794	0.5193	0	0.2289	0.1323	0.8175	0.7135	0.6998	0.784	0	1.0269	0.0378	12.4096
121026_DG_087	7586	T2	Vaccinated	0	0.1627	0.2774	0.219	0.8251	0	0	0.0813	2.6582	0.3713	0.304	4.8563	0.7496	0.0256	0.3891	0.6392	0.2328	0.8982	0.5908	0.2634	0	0	0	0	0.4587	0	11.7696	0	0.0534	0.0874	0.5982	0.2825	1.9281	12.0855	0	0	0.2697	0	0.7237	0.6244	0.5873	0.4795	0	1.29	0	12.4548
121026_DG_088	Pool	Pool	Pool	0	0	0.4124	0.3693	0.7062	0	0	0	3.1902	0.3464	0.6595	7.1209	0.8489	0.0717	0.3639	0.8808	0.1413	1.4937	0.6374	0.3642	0	0	0	0	0.71	0	17.6179	0.3233	0	0	0.8162	0.4074	4.0985	13.4339	0.3796	0	0.4581	0	0.7115	0.5928	0.9109	0.6426	0	1.6145	0.1619	15.5936
121026_DG_089	7586	T0	Vaccinated	0	0	0.2957	0	0.7945	0	0	0.0744	2.5491	0	0.4485	6.7459	0.6513	0.0218	0.3605	0.814	0	0.6657	0.4848	0.2737	0	0	0.1335	0.2397	0.361	0	13.3653	0.2536	0.0838	0	0.6795	0	2.9579	12.3563	0.3916	0	0	0	0.7426	0.6489	0.6808	0.6353	0	1.2316	0.0661	12.3597
121026_DG_090	7574	T14	Non-Vaccinated	0	0	0.3276	0.2587	0	0	0	0.0528	3.1338	0.3346	0.553	5.1204	0.6888	0.0566	0	0.6633	0.1601	0.9339	0.5113	0.1987	0.1484	0.3246	0	0	0.4449	0	12.9078	0	0.0484	0.1483	0.6952	0.5027	2.2572	13.2685	0.3296	0	0.2924	0	0.6308	0	0.7274	0.5835	0	1.1234	0.2383	12.9386
121026_DG_091	7564	T2	Vaccinated	0.1742	0	0.401	0.5805	2.1677	0	0	0.1404	0	0	1.3647	10.5072	1.1151	0.1239	0	0.8003	0.4739	1.4077	1.084	0.1382	0.1821	0.2514	0	0	0.8612	0	22.8502	0	0.2646	0	1.741	1.063	6.6127	12.5725	0.9839	0	0.8829	0	0.834	0.7911	1.2416	1.3351	0	1.4977	0.1377	18.7738
121026_DG_092	7565	T2	Vaccinated	0	0	0.1909	0.2303	0.8248	0	0	0.0789	2.4183	0.2455	0.4846	4.7409	0.7283	0	0.332	0.8358	0	0.7409	0.4385	0	0	0.5269	0	0	0	0.1039	16.2077	0.3661	0.0415	0.0804	0.5677	0.4261	3.7951	9.7414	0.3597	0	0.3065	0	0.5442	0.5843	0.8255	0.6131	0	1.0596	0.222	10.6802
121026_DG_093	7565	T14	Vaccinated	0.2282	0	0.164	0.1889	0.6031	0.105	0	0.0665	2.4838	0.3299	0.3575	3.6605	0.6848	0	0.4731	0	0	0.727	0.3001	0	0.1057	0	0	0	0.3395	0.1121	11.6615	0.3216	0	0.1147	0.4497	0.3633	2.5287	11.7096	0.4995	0	0	0.252	0.7706	0.4491	0.589	0.4816	0	0.8479	0	10.3294
121026_DG_094	7566	T2	Vaccinated	0	0	0.4348	0.4125	0.7289	0.0428	0	0.0553	4.1322	0.3782	0.5421	8.0138	1.0893	0.0624	0.3807	0.9534	0.106	1.2423	0.7953	0	0.1277	0	0	0.4168	0	0	18.3349	0.1145	0.0784	0.1241	0.7764	0	3.9678	15.9841	0	0	0	0	0.9697	0.8667	0.7268	0.9217	0	1.2274	0.0651	16.4882
121026_DG_095	7543	T20	Non-Vaccinated	0	0	0.3047	0.149	0.8065	0	0.1171	0.055	3.586	0.2815	0.2905	5.2283	0.3943	0	0.3745	0.8183	0	1.1626	0.8862	0.2605	0	0	0.1115	0.276	0.2801	0.1563	8.7743	0.2776	0.053	0.0622	0.5081	0	1.7131	15.7733	0.4504	0	0.2086	0	0.7747	0.7729	0.2959	0.4429	0	1.3064	0	12.9356
121026_DG_096	7566	T14	Vaccinated	0.0251	0	0.2784	0	0.5623	0.0492	0.1084	0.0455	1.6281	0	0.3298	4.6013	0.6679	0.0197	0.2459	0.521	0.2736	0.8135	0.3528	0.2099	0.1096	0.2864	0	0	0	0	10.6501	0.1713	0	0.0592	0.5534	0.383	2.64	8.9683	0.309	0	0.199	0	0.6394	0.4164	0.6799	0.4669	0	1.0484	0	8.629
121026_DG_097	7574	T20	Non-Vaccinated	0.417	0	0.5647	0.6419	1.2001	0	0	0.0695	4.5913	0	0	9.2128	0.7716	0	0.6039	0.7897	0.2674	1.7904	0.7869	0.8772	0.2967	0	0	0	0.9585	0	22.7343	0.3881	0	0.136	0.7772	0.5883	5.1809	22.0298	0.6239	0	0.5328	0	1.0961	1.0409	1.1429	0.9004	0	2.1676	0.1849	26.1824
121026_DG_098	7566	T0	Vaccinated	0.3158	0	0.2717	0	0.732	0.0236	0	0	2.0163	0	0.5567	6.602	0.6921	0	0.3377	0.6452	0	0.7502	0	0.2062	0.2041	0	0	0	0.6531	0.1772	14.2061	0	0.0566	0	0	0.5695	3.7583	10.3975	0.214	0	0.3569	0	0.8859	0	1.0385	0.5812	0	0.9813	0.247	11.3512
121026_DG_099	7595	T2	Non-Vaccinated	0.2404	0	0	0.3142	0	0	0.0483	0	7.9179	0.1978	0.4084	5.3126	0.3869	0.0145	0	1.2435	0.2186	1.6932	0.7191	0.9879	0	0	0	0.128	0.359	0	8.8581	0	0	0.2006	0.5443	0.177	1.6076	22.4878	0.2833	0	0.3593	0	1.3223	1.0993	0.4971	0.2897	0	1.6752	0.082	18.5826
121026_DG_100	7546	T0	Non-Vaccinated	0	0	0.3934	0.3556	0.9793	0.1726	0	0.1155	6.4271	0	0.47	9.0936	0	0	0.4655	1.2304	0.178	1.5055	0.9251	1.0442	0.4926	0	0	0.406	0.801	0	23.3567	0	0.0874	0	0.7433	0	6.0007	19.8576	0.4584	0	0.3743	0	1.3081	0.7549	1.1296	1.0119	0	2.1783	0	25.6653
121026_DG_101	7541	T0	Vaccinated	0.1167	0	0.3608	0.2605	0.8676	0	0	0	4.3162	0.451	0.5534	6.1437	0.6725	0.0346	0.402	0.6919	0.2587	0.9315	0.5776	0.2811	0	0.2181	0	0	0.4364	0.0919	15.7152	0	0.0502	0	0.8347	0.3961	3.0873	16.5878	0.5206	0	0	0	0.9991	0.6082	0.8402	0	0	0.9981	0	14.7017
121026_DG_102	7564	T0	Vaccinated	0	0	0.4468	0.5152	0.9535	0.1479	0	0	5.1701	0	0.6234	9.8068	0.9551	0	0.4304	0.8142	0.2632	1.5533	0.9203	0.9037	0.5852	0	0.2613	0.3133	1.0038	0	28.8967	0	0	0.1272	0.818	0.5294	7.3196	21.2929	0.5951	0	0.4448	0	0.8158	1.0842	1.6392	0.9127	0	1.7924	0.1064	25.3541
121026_DG_103	7594	T0	Vaccinated	0	0	0.3165	0.2891	0.8321	0.1043	0	0	1.8752	0	0.5638	6.1805	1.0515	0.0227	0.4435	0.5851	0	0.8271	0.6887	0	0.1232	0.3278	0.1746	0	0.5286	0.2342	17.9093	0.3933	0	0	0.8223	0.7331	4.1686	13.1985	0.4064	0	0.3518	0	0.939	0.5782	0.9748	0.6172	0	1.1069	0.196	13.6065
121026_DG_104	Pool	Pool	Pool	0.1166	0	0.3723	0.4265	0.8702	0.0571	0	0.0545	3.2984	0	0.5724	6.6058	0.7861	0	0.3663	0.6168	0	0.9719	0.6993	0.4706	0	0	0.1421	0	0.8204	0.1646	19.384	0	0.0487	0.0803	0.8213	0	4.2343	15.2598	0.3887	0	0.3283	0	0.8283	0.7395	0.873	0.7251	0	1.4954	0.1092	17.7035
121026_DG_105	Pool	Pool	Pool	0	0	0	0.3072	0.9936	0	0	0.0531	3.3805	0.3878	0.83	7.8685	1.0119	0	0.581	1.0709	0	1.2705	0.8476	0	0.2067	0	0	0	0	0.18	24.9159	0	0.0604	0.1732	0.9093	0.7071	4.8581	19.5904	0.7215	0	0	0	1.1584	0.9849	1.2599	0.7809	0	2.0294	0	21.6695
121026_DG_106	Pool	Pool	Pool	0.1182	0	0.4006	0.4058	0.9676	0	0.1601	0.043	4.0288	0	0.5301	7.0416	0.8395	0	0.4688	0.7176	0	1.4056	0.8316	0.3541	0	0.3288	0.1385	0	0.6093	0	18.6719	0	0.0398	0	0.8092	0.4841	3.6026	15.7336	0.4798	0	0	0	0.7859	0.6399	0.8626	0.9267	0	1.469	0	18.9725
121026_DG_107	7565	T0	Vaccinated	0	0	0.4622	0.3267	0.7556	0	0	0.064	3.6455	0.289	0	8.021	0.8221	0.0189	0.4156	0.8753	0.3493	0.7718	0.7315	0.5676	0.3912	0.3619	0	0	0.8683	0	21.3185	0	0.0815	0	1.0836	0.7185	5.3924	15.2936	0	0	0.3694	0	0.9839	0.6895	1.028	0.9113	0	1.6022	0	18.1496
121026_DG_108	7564	T14	Vaccinated	0.1914	0	0.328	0.1868	0.6509	0	0.0875	0.0483	2.5413	0.4098	0.7455	4.8334	0.7655	0	0	0.513	0	0.7272	0.596	0.1817	0	0.2835	0.0744	0	0.3167	0	12.3025	0	0	0	0.5926	0.3713	2.6547	11.9862	0.3046	0	0.2174	0	0.7034	0.4452	0.6642	0.604	0	0.8801	0.1722	12.1557
121026_DG_109	7541	T2	Vaccinated	0	0	0.2198	0.1893	0.5665	0.1454	0.1405	0	2.7298	0.342	0.4264	3.691	0.7778	0	0.3808	0.7884	0	0.9401	0.7159	0.3235	0	0	0	0	0.441	0	11.8801	0.3629	0.0492	0.0818	0.6305	0.4951	2.1982	13.5028	0.363	0	0.2298	0	0.848	0.78	0.5249	0.6424	0	1.2023	0	10.6685
121026_DG_110	7546	T14	Non-Vaccinated	0	0	0.1803	0	0.4236	0.0178	0	0.1182	2.5082	0.189	0.37	4.6641	0.5851	0.056	0	0.5516	0.1106	0.6882	0.4867	0	0	0.0876	0.0791	0.2702	0.3318	0	10.1149	0.1545	0.0553	0.0815	0.5798	0.4509	1.9129	9.8783	0.3201	0	0.2469	0	0.5467	0.3268	0.6188	0.4907	0	0.8794	0.1205	10.5683
121026_DG_111	7543	T0	Non-Vaccinated	0	0	0.3621	0.3037	0.7556	0	0	0.0525	5.0536	0	0	6.4217	0.76	0.0426	0.4581	0.8994	0	1.3542	0.8478	0	0.144	0	0	0	0.5618	0	16.9818	0	0.0766	0.196	0.8669	0.289	3.6668	17.9495	0.5413	0	0	0	0.9226	0.7759	0.8693	0.7271	0	1.4985	0.0576	18.7586
121026_DG_112	7546	T20	Non-Vaccinated	0	0	0.353	0.4465	0	0	0	0.107	4.2368	0	0.5957	7.8503	0.9047	0.0614	0.5492	1.0536	0.166	1.5059	0.94	0.5927	0.2288	0	0	0.377	0.759	0.0653	19.1106	0.8934	0	0.1105	1.2121	0.5633	4.5935	17.5061	0	0	0.4793	0	1.0324	0.7536	1.3571	0.9009	0	1.6794	0	22.112
121026_DG_113	7589	T2	Non-Vaccinated	0	0	0	0.1649	0.4226	0	0	0.028	2.4488	0	0.3201	3.974	0.61	0	0.2746	0.6303	0	0.9426	0.4807	0.1602	0	0	0	0.1048	0.3963	0	10.0591	0.1969	0	0.0594	0.3705	0.4579	2.1725	10.0632	0.3637	0	0.2017	0	0	0.4525	0	0	0	0.7938	0	10.4144
121026_DG_114	7593	T2	Non-Vaccinated	0	0.3322	0.287	0.1826	0.6576	0.0228	0	0	3.6692	0.3111	0.581	6.19	0.8818	0	0.4471	0.7589	0	0.7526	0.6714	0.2799	0	0.312	0.0921	0	0.6018	0.1142	17.6139	0	0.0404	0	0.9091	0.7115	3.4649	12.8912	0.4398	0	0.3731	0	0.819	0.717	0.8653	0.7006	0	0.8915	0	14.6776
121026_DG_115	7574	T2	Non-Vaccinated	0	0	0.4405	0.4084	0.8769	0	0	0.1105	7.8896	0	0.8603	9.3579	0.8207	0	0.4886	1.1619	0.073	2.154	1.1556	1.3575	0.4306	0.2291	0	0	0.9029	0	26.2196	0	0.0647	0.1551	1.0207	0	6.1752	24.4093	0.5295	0	0.3939	0	1.5161	1.2066	1.3511	0.9275	0	2.3227	0.2095	28.6744
121026_DG_116	7566	T20	Vaccinated	0	0	0.4308	0.5074	1.0235	0.0743	0	0.1146	4.525	0	0.6827	7.7909	0.575	0	0.2672	0.5754	0	1.1101	0.61	0.7533	0.6079	0.036	0	0	0.8237	0.1095	23.5773	0	0.1113	0.18	0.9603	0.3003	6.57	17.6326	0	0	0.473	0	0.6566	0.7168	1.298	0.8931	0	1.6956	0.1027	22.0209
121026_DG_117	7543	T2	Non-Vaccinated	0.2026	0	0.3115	0.239	0.7157	0.0984	0	0	3.0145	0.3036	0.5864	5.7289	0.9337	0.0695	0.37	0.9837	0	1.3117	0.675	0.3022	0	0.3765	0	0	0.4468	0	16.1519	0	0.0388	0	0.6486	0.5796	3.3724	16.4202	0.4745	0	0.349	0	0.9662	0	0.8525	0.7385	0	1.0997	0	16.8597
121026_DG_118	7564	T20	Vaccinated	0.0993	0	0.4054	0	0.6639	0	0.2997	0.0568	2.2289	0	0.5506	5.664	0.8306	0.0375	0	0.3482	0	0.8496	0.4607	0.2285	0.1425	0	0.0737	0.463	0.3277	0.1508	14.5783	0.0956	0.084	0.1137	0.7948	0.4469	3.3585	10.356	0.2087	0	0.3458	0	0.7236	0.5112	1.0155	0.5393	0	0.9641	0.2067	12.1015
121026_DG_119	7574	T0	Non-Vaccinated	0	0	0.2467	0.2745	0.5749	0.1127	0	0.0321	1.9942	0.2224	0.3285	4.4963	0	0	0.3492	0.485	0.1249	0.818	0	0.2252	0	0.4514	0	0	0.3549	0	8.3988	0.117	0	0	0.7485	0.3792	2.4319	12.2024	0.3761	0	0.2924	0	0.6802	0.6031	0.603	0.481	0	0.8005	0.0629	10.8952
121026_DG_120	7546	T2	Non-Vaccinated	0	0	0.4936	0.5398	0.9265	0.176	0	0.1111	2.722	0	0.8059	5.1829	0.9115	0	0.3358	0.9372	0	1.3295	0.8654	0.2855	0.3444	0	0.1235	0.1853	0	0	25.7764	0.327	0.0385	0	0.9046	0.6101	6.4649	17.8596	0.53	0	0.4879	0	1.3775	0.874	1.2387	1.16	0	1.356	0	20.4089
121026_DG_121	7589	T0	Non-Vaccinated	0	0	0	0.4995	1.2617	0	0.3177	0.1647	6.0834	0	0.8448	11.221	0.7124	0	0.2965	0.8799	0.3635	1.8839	1.0758	1.0674	0.5312	0	0.1477	0	0.8765	0	30.5513	0.4454	0.1005	0.1337	1.0044	0	7.5784	23.372	0.4675	0	0.4482	0	1.1526	1.0627	1.1195	0.8121	0	2.662	0	28.5434
121026_DG_122	Pool	Pool	Pool	0	0	0	0.3278	0.6717	0	0	0.0501	3.3623	0.2395	0.6565	6.9505	0	0	0.3713	0.6757	0	0.9272	0.7053	0.449	0.3162	0.29	0	0	0.7236	0	20.2509	0.3998	0	0	0.9452	0.4435	3.6976	15.5485	0.5297	0	0.2819	0	0.9051	0.7308	0.8969	0.8168	0	1.5199	0	18.5513
121026_DG_123	7593	T0	Non-Vaccinated	0.0865	0	0.3603	0.4916	0.8051	0	0	0.0669	4.6321	0.2813	0.754	9.6754	0.6618	0.0814	0.2786	1.2304	0.2093	1.2075	0.7718	0.4419	0	0	0	0	0.7346	0	24.4604	0	0.0998	0.1276	0.78	0.5469	5.8388	21.5226	0.5649	0	0.5062	0	0.8777	0.7892	1.2219	0.8836	0	2.3102	0.1837	23.9143
121026_DG_124	7595	T0	Non-Vaccinated	0	0	0.2184	0.1752	0.6224	0	0.1559	0	2.6176	0.3402	0.6133	2.5136	0.8749	0	0.3186	0.7567	0	0.7203	0.5762	0.267	0.1832	0.2479	0	0.2556	0.6089	0.2193	15.4395	0	0	0.0551	0.8472	0.5438	3.6262	4.9525	0.4492	0	0.3221	0	0.7271	0.5406	0.691	0.6503	0	1.1619	0.2348	10.6157
121026_DG_125	7594	T2	Vaccinated	0	0	0.4124	0.3769	0.7082	0.0958	0	0.0524	2.6762	0.3183	0.5843	6.6347	0.7348	0	0.3517	0.6791	0	0.7791	0.7585	0.2518	0	0	0.1049	0	0	0	16.4134	0.184	0.0978	0	0.8551	0.6669	3.3957	12.545	0.3571	0	0.3086	0	0.8552	0.6598	0.7547	0.4902	0	1.2247	0.1815	13.4887
121026_DG_126	7566	T2	Vaccinated	0	0	0.3915	0.4076	0.7684	0	0	0	2.9038	0	0.5502	6.7791	0.7768	0	0.3494	1.0386	0	0.9499	0.5853	0.1607	0.1463	0	0	0	0.5946	0	17.4122	0	0	0.0916	0.8525	0.5795	3.1908	16.9557	0.4474	0	0.3026	0	0.8667	0.5866	0.8637	0.7697	0	1.3754	0	14.3451
121026_DG_127	7546	T2	Non-Vaccinated	0.3281	0	0.5874	0.7002	0.9417	0	0	0	2.984	0.3592	0.9866	9.2546	1.2223	0.0281	0	0.7803	0	1.2889	1.0387	0.3398	0	0	0	0	0.5457	0	25.9554	0.3889	0.0791	0	1.0348	0.7622	6.0687	16.5489	0.6438	0	0.4231	0	1.0747	0.6644	1.2299	1.1376	0	1.3263	0.1527	19.6415
121026_DG_128	7594	T2	Vaccinated	0	0	0.2879	0.1584	0.6281	0	0	0.0466	3.4	0	0.6132	6.1923	0.784	0	0.3069	0.6812	0.1376	0.869	0	0	0.2511	0.1046	0.099	0	0.3624	0	14.659	0.3603	0	0.0869	0.7392	0.429	3.425	11.9898	0.2199	0	0.2633	0.3859	0.6417	0	0.8951	0.713	0	1.2675	0.1162	14.8868
121026_DG_129	7565	T14	Vaccinated	0	0	0.1614	0.1987	0.549	0	0	0.0302	3.0398	0.2422	0	5.0436	0.7158	0.0391	0.3216	0.6923	0.2951	1.0179	0.5756	0	0.0978	0	0.1515	0	0.3392	0	11.4758	0.208	0.0763	0.0815	0.6411	0.3844	2.0778	12.1257	0.3165	0	0	0	0.7599	0.6616	0.6841	0.5093	0	0.931	0.113	11.3549
121026_DG_130	7566	T14	Vaccinated	0.1559	0	0.307	0.2157	0.6631	0	0	0.0401	2.121	0.2645	0	4.3316	0.9173	0	0.2174	0.6075	0.0239	0.6529	0.5829	0.262	0	0	0	0.1621	0.2594	0.0998	11.5243	0	0.0344	0.0635	0.632	0.4989	2.5223	9.0979	0.2466	0	0.2161	0	0.5612	0.5362	0.5906	0.58	0	1.1539	0	9.8711
121026_DG_131	7593	T2	Non-Vaccinated	0	0	0.2552	0.261	0.8911	0	0	0	2.4159	0	0	6.8272	0.913	0.0442	0.3246	0.8082	0.2022	0.852	0.7029	0.1594	0.1246	0.3979	0	0	0.3541	0.1157	14.0437	0.4035	0.075	0.1026	0.8668	0.5441	2.7569	13.7814	0.3511	0	0.5605	0.3673	0.8836	0.5098	0.9619	0.5283	0	1.0692	0	12.3023
121026_DG_132	7586	T0	Vaccinated	0.3544	0	0.4376	0.285	0.654	0.0827	0	0	2.8987	0.2963	0.4093	6.0847	0.8893	0	0.3751	0.7153	0	0.7129	0.7436	0.2735	0	0	0	0	0.5086	0	15.3573	0	0.0608	0.1268	0.8477	0.4803	3.124	12.3428	0.3979	0	0.2292	0	0.7217	0.6474	0.6963	0.628	0	1.2076	0.0918	13.8754
121026_DG_133	7564	T20	Vaccinated	0.0449	0	0.384	0.2578	0.6236	0.0824	0	0.0268	1.6712	0	0.476	6.4657	0.8966	0.0365	0.333	0.6499	0	0.8817	0.5207	0.3192	0.0779	0	0.1656	0	0.4706	0	15.0268	0	0.0631	0.0678	0.7894	0.4552	3.2432	11.5473	0.2328	0	0.3805	0	0.6795	0.6312	0.9451	0.6221	0	0.958	0	8.8324
121026_DG_134	7586	T2	Vaccinated	0	0	0.2478	0.1291	0.7074	0	0	0.0543	2.0778	0.189	0.4176	5.4842	0	0.0287	0.271	0.7051	0.2468	0.7346	0.9394	0.3814	0	0.2537	0	0.3184	0.3651	0	12.577	0.1726	0.0655	0.0744	0.6963	0	2.6358	13.7028	0	0	0.2186	0	0.6348	0.4417	0.6404	0	0	1.0198	0	12.9809
121026_DG_135	7595	T2	Non-Vaccinated	0.2193	0	0	0.1217	0.7201	0	0	0.073	8.0863	0	0.4531	5.566	0.6323	0.0353	0.3677	0.9652	0	1.2683	1.2004	0.7582	0	0	0.1246	0.2798	0.2784	0.0432	10.1834	0.7311	0	0	0.6542	0.2075	1.75	22.8023	0	0	0.1712	0	1.488	0.9939	0	0.2994	0	1.7627	0.1248	19.7811
121026_DG_136	7565	T20	Vaccinated	0.4658	0	0.3796	0.5446	0.9194	0	0.275	0.0623	3.0136	0	0.7945	7.3226	0.8774	0	0.3802	0.6699	0	1.1839	1.0875	0.7759	0.2413	0	0	0.2664	0.7234	0	21.3678	0	0.0788	0.0586	1.0806	0.455	4.9191	17.416	0.4964	0	0.4848	0	0.9232	0.8173	1.0654	0.7591	0	1.9376	0.1086	18.8889
121026_DG_137	7546	T0	Non-Vaccinated	0	0	0.4262	0.4626	1.1012	0	0	0.1024	5.3418	0	0.7571	9.1275	0.7265	0	0.4272	1.0236	0.1473	1.6617	1.1614	1.1966	0.3629	0	0	0	0.7101	0	22.339	0.5618	0	0	1.2074	0.5544	5.3186	19.2705	0.4342	0	0.5216	0	1.2707	1.0522	0.9278	1.0208	0	1.9823	0	26.6103
121026_DG_138	Pool	Pool	Pool	0	0	0.3828	0.335	0.6528	0.0295	0	0.0681	3.6912	0.2155	0.5851	7.0135	0	0	0.3428	1.0836	0	0.9543	0.6231	0.3801	0	0	0	0	0.4622	0	19.1929	0	0.0687	0.1648	0.8265	0.468	4.4411	15.5762	0.3988	0	0.3675	0	0.9116	0.6178	0.8589	0.6467	0	1.4595	0	18.0775
121026_DG_139	7546	T20	Non-Vaccinated	0	0	0	0	1.0578	0.0509	0	0	4.4665	0	0.5921	8.1325	1.1425	0.0465	0.6692	1.2442	0.1922	1.2202	1.1275	0	0.197	0	0	0	0.7604	0	20.9967	0.4813	0.0749	0.1876	1.0151	0.5806	4.5716	16.5918	0.3898	0	0.5259	0	1.0923	0.8801	0.9836	0.9745	0	1.5842	0.1458	19.2204
121026_DG_140	7564	T0	Vaccinated	0	0	0.5819	0.427	1.1008	0	0	0.072	5.2786	0	0.9361	11.5315	0.8341	0	0.4492	1.2493	0	1.3473	1.0752	0.9665	0.323	0.1865	0	0	0.8528	0	29.76	0	0	0.1035	1.4093	0.449	7.4171	21.4307	0.4593	0	0	0	0.9956	1.0066	1.4919	0.8883	0	2.7498	0	27.448
121026_DG_141	7594	T0	Vaccinated	0.0909	0	0.4135	0.3424	0.91	0.0936	0.1564	0.0444	2.4933	0.2443	0.7674	6.1238	1.0659	0.0781	0.5599	0.7205	0	1.0498	0.755	0.2401	0.1723	0	0	0.213	0.6356	0	18.6626	0.1703	0.0362	0.075	1.0461	0.7534	4.4321	13.7731	0.557	0	0.3385	0	0.9658	0.5199	1.0294	0	0	1.2821	0	14.6555
121026_DG_142	7543	T14	Non-Vaccinated	0	0	0	0.2056	0.6361	0	0	0.0553	2.4794	0.3338	0.6089	5.5547	0.6594	0	0.3972	0.6248	0	0.665	0.7835	0.2063	0.0744	0.2484	0	0	0.359	0	11.0541	0	0	0.2062	0.641	0.3124	2.3477	11.7808	0	0	0.2125	0	0.7522	0.604	0.5998	0	0	0.8579	0.1692	10.1876
121026_DG_143	7593	T0	Non-Vaccinated	0	0	0.4595	0.5006	1.041	0	0	0.049	5.4383	0	0.8613	10.7261	0	0.057	0.2849	1.0298	0	1.2304	1.221	0.5433	0	0.2125	0.1566	0	0.7351	0	26.4289	0	0.053	0.1112	1.0994	0.4024	5.3302	21.0903	0	0	0.3535	0	1.3905	0.878	1.2566	0.7801	0	2.1247	0	25.7578
121026_DG_144	7589	T2	Non-Vaccinated	0.1196	0	0.162	0.1532	0.5102	0	0	0.0364	2.2614	0.2984	0.4209	5.5871	0	0.0581	0.2389	0.6895	0	0.9386	0.7307	0	0.1281	0.2396	0	0	0.3223	0	9.7551	0	0.0575	0.0974	0.811	0.3447	2.2755	12.03	0.2258	0	0.1827	0	0.8029	0.5141	0.4784	0.3796	0	0.5958	0	10.4059
121026_DG_145	7564	T2	Vaccinated	0.292	0	0.4029	0.2878	1.0448	0	0	0.0825	1.3977	0.4797	0.6699	9.0276	1.3096	0	0.4702	0.9664	0.3989	0.9402	0.8381	0	0	0.3148	0.1585	0	0.6858	0	20.1323	0.1416	0	0.0805	1.2777	1.1419	5.0598	14.8647	0	0	0.5628	0	0.8633	0.6557	0.9681	0.8637	0	1.1687	0	17.62
121026_DG_146	7574	T0	Non-Vaccinated	0.1821	0	0.319	0.1929	0.5259	0	0	0.045	2.2877	0.2222	0	5.3005	0.683	0.0211	0.4518	0.6467	0	0.8367	0.701	0.1326	0	0.1034	0	0.036	0.3972	0.0436	10.0625	0.1604	0.0369	0	0.6356	0.2797	2.4447	11.4923	0.3653	0	0	0	0.9211	0.5965	0.6188	0.3632	0	1.0916	0	10.0882
121026_DG_147	7546	T14	Non-Vaccinated	0.0615	0	0.2686	0.1875	0.6871	0.0418	0	0.043	2.0195	0.3151	0.5027	5.5282	0.9193	0	0.2743	0.6165	0	0.6025	0.5055	0.1016	0.0645	0	0	0.1994	0.2975	0	11.6634	0	0.0442	0.0478	0.6754	0.4501	2.0312	11.733	0.3242	0	0.2999	0	0.7746	0.4188	0.5206	0.4255	0	0.9085	0.1059	11.109
121026_DG_148	7541	T2	Vaccinated	0.3493	0	0.3541	0.1537	0.6316	0	0	0	3.268	0.274	0.3696	5.192	0.7368	0.0234	0.4267	0.8061	0	0.7257	0.7759	0	0	0.1459	0	0	0.3144	0	10.9921	0	0	0.1919	0.6973	0.4122	2.2813	13.1712	0.211	0	0	0	0.7789	0.4436	0.6497	0.4567	0	0.965	0.1411	11.4939
121026_DG_149	7543	T0	Non-Vaccinated	0.2142	0	0.3742	0.3461	0.7232	0	0	0.0467	4.7472	0.2957	0.554	6.4877	1.0259	0.0242	0.484	1.1268	0.2181	1.1088	1.0133	0.4878	0.1902	0	0	0.2213	0	0	17.1074	0	0.0733	0.1459	0.8568	0.4589	3.6876	17.896	0	0	0.3592	0	0.8406	0.6608	0.9108	0.7274	0	1.5661	0.2198	19.1712
121026_DG_150	7574	T20	Non-Vaccinated	0	0	0	0.3843	1.0205	0	0	0.0547	6.5481	0.1915	0.8888	10.5338	0.8658	0.0562	0	0.9228	0.2204	0.8549	1.2336	0	0.4014	0.4656	0	0.365	0.9193	0.1566	24.2089	0	0	0.1168	0.9386	0.4122	5.0857	22.9939	0.4724	0	0.4681	0	1.1902	1.0084	1.3831	0.8117	0	1.9055	0.0451	23.8816
121026_DG_151	7543	T2	Non-Vaccinated	0	0	0.3904	0.2245	0.7476	0	0.0514	0.0996	3.9227	0.3154	0.5926	6.6679	0.8263	0	0.3508	0.9248	0.2918	1.1874	1.0156	0.1792	0	0	0.0986	0	0	0	14.6514	0.2938	0.0519	0.1684	1.1428	0.2761	3.2825	16.596	0.4676	0	0.3235	0	0	0.683	0	0.5991	0	1.3934	0.072	15.8921
121026_DG_152	7541	T0	Vaccinated	0	0	0.378	0.3085	0.7853	0	0.1484	0.0434	3.8216	0	0.3914	6.8451	0.8104	0.0374	0.3061	0.9851	0.2196	0	0	0	0	0	0	0	0.5263	0.1237	13.988	0	0	0.1333	0.9843	0.4872	3.1878	14.9735	0.3855	0	0.3595	0	1.1707	0.591	0.426	0.5004	0	1.5424	0.1848	13.7861
121026_DG_153	7574	T14	Non-Vaccinated	0	0	0	0.169	0.6479	0	0	0.0134	2.6082	0	0.4486	6.1222	0.8287	0.0877	0.2914	0.7126	0.2756	0.639	0.6811	0.176	0	0	0	0	0.4001	0	13.3424	0	0.0686	0	0.8699	0.4311	2.7267	13.3809	0.3209	0	0.3232	0	0.6503	0.6498	0.5287	0.302	0	1.1228	0.0633	13.9646
121026_DG_154	Pool	Pool	Pool	0	0	0.3973	0	0.8238	0.0268	0.0565	0.0714	3.4935	0	0.5949	8.004	0.784	0.0412	0	0.6381	0	1.0685	0.9039	0.2562	0.0935	0	0	0	0.5251	0	19.6786	0.7675	0.0525	0.1308	1.0447	0.4487	4.3309	14.7705	0	0	0	0	1.0863	0.7197	1.0025	0.6738	0	1.6511	0.0764	18.8333
121026_DG_155	7566	T0	Vaccinated	0.068	0	0.2612	0.2377	0.7631	0	0	0.0372	2.5751	0.1734	0.5329	7.0363	0.8648	0.0458	0.328	0.7955	0.1864	0.7195	0.7515	0.4056	0.1719	0	0	0.279	0.4342	0.0543	18.0825	0	0	0.1315	0.8097	0.5642	3.5487	13.4737	0.3438	0	0.3705	0	0.682	0.6145	0.9341	0.6399	0	1.3683	0.1127	12.4776
121026_DG_156	7564	T14	Vaccinated	0	0	0.3587	0.1545	0.6176	0	0	0	2.6433	0.3336	0.4252	6.4598	0.7487	0.0492	0.4185	0.8346	0	0.8445	0.7843	0.1106	0	0	0.1062	0.2931	0	0	14.0287	0	0	0.1626	1.025	0	2.5295	12.6577	0.3442	0	0	0	0.6544	0.5976	0.4437	0.557	0	1.0914	0	10.9068
121026_DG_157	7565	T0	Vaccinated	0	0	0.3846	0.3055	1.0516	0	0	0	3.4546	0	0.5584	8.8576	0.9497	0	0	0.7893	0	1.191	1.1001	0.492	0	0	0	0	0.7472	0	21.9533	0	0.1156	0	0.7349	0	5.1242	16.208	0	0	0.3699	0	0.9148	0.8033	1.1897	0.8957	0	2.0637	0.0826	18.7222
121026_DG_158	7543	T20	Non-Vaccinated	0.4477	0	0	0.2203	0.522	0	0.0123	0.0694	4.096	0.22	0.3268	5.2024	0.6169	0.0325	0.3774	0.9305	0	0.9324	0.833	0	0	0	0.1125	0	0.3101	0.0329	9.5834	0	0.0227	0	0.6835	0.3058	1.6675	17.373	0.2731	0	0.2467	0	0.9003	0.7284	0.4881	0.3689	0	1.1405	0	12.5944
121026_DG_159	7574	T2	Non-Vaccinated	0.587	0	0.5916	0.4613	1.2972	0	0	0.1037	8.5517	0	0.7263	11.7155	0	0	0.4704	1.3065	0.2855	1.3752	1.2349	1.1123	0.3647	0	0	0.5155	0.6521	0.0931	27.2301	0.529	0	0.2434	1.1562	0	5.9405	26.5023	0.3592	0	0.4648	0	1.2694	1.3107	1.4947	0.7238	0	2.6067	0	28.4087
121026_DG_160	7565	T2	Vaccinated	0.2452	0	0.3799	0	0.6504	0.0742	0	0.0991	2.5698	0.1807	0.336	5.3731	0.602	0	0	0.6109	0.05	0.7745	0.7195	0.2549	0.1457	0	0.1086	0	0.5132	0	14.1971	0	0	0.08	0.6653	0.4238	3.4372	11.1276	0.2781	0	0.3232	0	0.641	0.5291	0.7178	0	0	1.2061	0	12.4793
121026_DG_164	Pool	Pool	Pool	0	0	0	0	0	0.0282	0	0.0217	0.0882	0.0295	0	0.0217	0	0	0.1828	0	0	0	0.0171	0.1883	1.0715	0	0	0	0.4754	0	19.626	0.1013	0	0	0	1.1313	6.5408	0	0.5203	0	0	0.1624	0	0	0.9043	0.7533	0	0	0.0541	0.868
121026_DG_165	Pool	Pool	Pool	0	0	0.4708	0.3404	0.9355	0	0	0.0967	4.1382	0	0.257	2.1291	0.8322	0.0479	0.4244	1.1788	0.1158	0.8187	0.2301	0.326	0	0	0	0	0.7557	0	19.7204	0.4252	0.0427	0.2002	0.3559	0.6576	4.5185	2.1486	0.5159	0	0.3496	0	0.832	0.7699	1.068	0.7732	0	1.6808	0	17.9617
121026_DG_166	Pool	Pool	Pool	0	0	0.4728	0	0.9001	0	0	0	2.5219	0	0.2401	9.303	0.806	0	0.3034	0.8219	0	0.9888	0.2551	0.406	0.19	0	0	0	0.9608	0.132	21.0095	0.2349	0	0.0719	0.4181	0.5556	4.5082	13.8028	0.3637	0	0.4674	0	0.8274	1.0041	0.9464	0.7592	0	1.8414	0.0665	18.9803
121026_DG_167	Pool	Pool	Pool	0.5485	0	0	0	0	0	0	0	0	0	0	12.8708	0	0.3657	0.5055	0	0	0	0.5485	0	0	0	0	0	0.4302	0	0	0	0	0	0	0	0	11.7597	0	0	0	0	0	0	0	0	0	0	0	0
121026_DG_168	7595	T0	Non-Vaccinated	0	0	0	0.2887	0.7054	0.0761	0	0.0365	2.9461	0	0.2625	3.0628	0.7264	0.0222	0.2656	0.8949	0	0.9639	0	0.2045	0	0	0	0.1707	0.5172	0	15.2803	0.243	0.0629	0.1072	0.4159	0.3639	3.1903	13.0279	0.3542	0	0.2704	0	0	0.6076	0.8979	0.5239	0	1.3932	0	13.4952
121026_DG_169	7589	T0	Non-Vaccinated	0.1158	0	0.4601	0.7382	1.1537	0	0	0	5.9445	0	0.4547	12.1086	0.6377	0	0.3857	1.4118	0.3105	1.2867	0.4665	0	0	0	0	0	0.8007	0	29.128	0	0	0.1967	0.7019	0	7.4763	22.7077	0.4085	0	0.4811	0	1.2618	0	1.6752	0.8592	0	3.2875	0.054	27.7132
121026_DG_170	7566	T20	Vaccinated	0.0198	0	0.5225	0.5507	0.7614	0	0	0.09	5.0063	0	0.3198	9.2366	0.641	0	0.2313	0.8175	0	1.393	0	0	0.2836	0	0	0	0.6901	0	21.7941	0.8143	0.0882	0.0966	0.4966	0.5094	5.2952	17.8808	0.2286	0	0.4463	0	1.2549	0.7682	0.9686	0.6183	0	1.9214	0	21.3544
121026_DG_171	7564	T0	Vaccinated	0	0	0.5423	0	1.4303	0	0	0.147	5.899	0	0	10.9514	0	0	0.5242	1.3958	0.1105	1.6656	0.533	0.9105	0.27	0.2475	0	0	0.9413	0.1716	27.6747	0.4174	0.086	0.1212	0.8067	0.3325	6.1436	26.098	0.5148	0	0.5292	0	1.519	0.7884	1.5902	0.7871	0	2.4627	0	27.2542
121026_DG_172	7546	T20	Non-Vaccinated	0.2791	0	0	0.2447	0.9285	0.0432	0	0	3.8946	0.4188	0.3139	10.0145	0.9466	0.034	0.4189	1.3532	0.0585	1.3246	0.4765	0	0.1734	0.3832	0	0	0.6203	0	19.3238	0.3134	0.0985	0.1148	0.7069	0.4675	3.9075	18.6026	0.587	0	0.5333	0	0.9615	1.045	0	0.5021	0	1.7432	0	17.568
121026_DG_173	7594	T2	Vaccinated	0	0	0	0.0241	0.0127	0	0.0174	0	0.0491	0.0734	0.0134	0	1.501	0.012	0.1171	0	0	0	0	0.0407	0	0	0	0	0.4896	0	12.0143	0	0	0	0	1.0367	4.1752	0	0.387	0	0	0	0	0	0.5658	0.4174	0	0	0	1.2785
121026_DG_174	7595	T0	Non-Vaccinated	0	0	0.2953	0.3297	0.6123	0	0	0.0758	2.4153	0.2882	0.1585	7.0049	0.8121	0.0403	0.3511	0.7875	0.2002	0.7162	0.2489	0.2406	0.1461	0	0	0.2276	0.5708	0.1576	15.1688	0.3113	0	0.1017	0.4757	0.4297	3.2379	12.4268	0.4067	0	0.3878	0	0.5696	0.4889	0.9796	0.4156	0	1.2203	0	12.006
121026_DG_175	7566	T0	Vaccinated	0	0	0.4007	0.4027	0.8308	0	0	0.0762	2.2091	0.3163	0.3079	7.5813	0.8415	0.0421	0	0.7029	0.2386	1.0364	0.3579	0.1846	0.0828	0	0	0	0.6873	0	17.316	0.2468	0	0	0.5487	0.5345	3.2972	12.847	0.2845	0	0	0	0.6918	0.636	0.7828	0.8022	0	1.5858	0.0394	11.7659
121026_DG_176	7564	T14	Vaccinated	0.0395	0	0.3	0	0.685	0	0	0	2.2174	0	0.2291	6.471	0.6647	0.0327	0.3066	0.7535	0	0.9385	0.2928	0.1473	0	0	0	0	0.4226	0	12.1902	0.4853	0.0594	0.1237	0.4554	0	2.6804	12.2015	0.2109	0	0.2519	0	0.6211	0.6092	0.6881	0.3441	0	0.9148	0	11.4232
121026_DG_177	Pool	Pool	Pool	0.125	0	0.3275	0.3782	0.8615	0.05	0	0.1171	2.7032	0	0.4128	7.9478	0.7793	0.0709	0	0.8923	0.1576	1.0203	0.4025	0.332	0.2071	0	0	0.2703	0.5058	0.0911	19.8658	0.176	0.0925	0.1146	0.7143	0.3844	4.0557	16.7211	0.3017	0	0.4639	0	0.6291	0.7389	1.1702	0.5404	0	1.6027	0.2047	17.7912
121026_DG_178	7546	T2	Non-Vaccinated	0	0	0.5212	0.5239	1.1903	0	0.0932	0.152	3.4353	0	0.5573	10.749	1.0093	0.0845	0.2882	1.0405	0	1.5683	0.4611	0.1667	0.3636	0	0	0.5261	0.8539	0.2047	24.3399	0.5787	0.0847	0.2162	0.7978	0.5852	5.2425	18.2649	0.4178	0	0.3859	0	1.0499	0.6871	0.9666	0.7338	0	1.8153	0	19.303
121026_DG_179	7564	T2	Vaccinated	0	0	0.592	0.405	1.0632	0	0	0.1385	1.7196	0	0.3022	8.0356	0.9911	0	0	1.1053	0	0.9172	0.3034	0	0.223	0	0.0694	0	0.5352	0	21.9413	0	0	0.176	0.7939	0.8224	4.6424	12.7815	0	0	0.3963	0	0.683	0.6893	1.2082	0.7369	0	1.2061	0	16.3476
121026_DG_180	7593	T0	Non-Vaccinated	0.1319	0	0.3783	0.7078	0.9862	0	0.3458	0	4.8265	0	0.3322	11.0341	0.7674	0	0.3042	1.4716	0	1.3681	0.5426	0.4518	0.2985	0	0.0739	0	0.8936	0	26.8138	0.5916	0.0504	0.2479	0.7826	0.3662	5.9703	22.438	0.303	0	0.4903	0	1.1402	1.0887	0.9628	0	0	2.7882	0.1157	25.3928
121026_DG_181	7566	T20	Vaccinated	0	0	0	0.4255	0.6489	0	0	0.0721	4.2229	0	0	9.7981	0.5605	0.0875	0.3114	1.2962	0.056	0.8927	0.3277	0.557	0	0	0	0.2358	0.6108	0.1569	21.3316	0.5702	0.0769	0	0.5397	0.3397	5.0775	19.7915	0.2683	0	0.3922	0	0.7599	0.9425	1.2402	0.4581	0	2.2724	0.0747	20.2241
121026_DG_182	7586	T2	Vaccinated	0.1114	0	0.4597	0.2918	0.7674	0	0	0.028	3.0825	0	0.35	6.0331	0.6246	0	0.2819	0.8242	0	0.6929	0.2476	0.3651	0.0174	0	0.0561	0	0	0.0716	10.2194	0.4109	0.0623	0.1381	0.3897	0.3492	2.3336	12.2586	0.4005	0	0.228	0	0.7481	0.5479	0.6133	0.4073	0	1.3412	0.0823	9.3748
121026_DG_183	7543	T20	Non-Vaccinated	0.1979	0	0.2895	0.2009	0.8482	0	0	0.0356	4.2226	0	0.2699	6.3672	0.571	0.0311	0.2874	0.7546	0.2787	0.7593	0.413	0.1762	0	0	0	0	0	0.0498	10.1223	0.266	0	0.1785	0.4084	0.2126	1.7757	16.1035	0.2717	0	0.4107	0	1.0157	0.6562	0.6119	0.4243	0	1.4149	0	13.2006
121026_DG_184	7565	T20	Vaccinated	0	0	0.3386	0.3961	1.0486	0	0	0.047	4.5365	0.3034	0.4949	9.8676	0.6604	0.0758	0.329	1.0569	0.1156	1.0516	0	0.5208	0.2888	0	0	0	0.6173	0	20.1409	0.3023	0.1024	0.1847	0.7622	0.4802	4.1979	18.2642	0.3517	0	0.5635	0	0.89	0.624	0.9355	0.4557	0	2.1979	0.1423	19.4516
121026_DG_185	7546	T14	Non-Vaccinated	0.0855	0	0.2514	0.1585	0.7223	0	0	0.0972	1.6098	0	0.364	4.8926	0.501	0	0.2282	0.7506	0	0.7162	0.3172	0.1459	0.0811	0	0	0	0.2244	0	9.9343	0	0	0	0	0.3711	1.8315	12.6439	0.2386	0	0.3542	0	0.7585	0.6047	0.3872	0.1638	0	1.0291	0	10.0733
121026_DG_186	7574	T20	Non-Vaccinated	0	0	0.5085	0.4915	1.0857	0	0	0.0962	6.1579	0	0	10.2237	0.8469	0	0.5339	1.7364	0.268	1.4033	0.7218	0.9429	0	0	0	0	0.6712	0	22.3065	0	0	0.252	0.9679	0.4346	3.4536	21.6028	0.6065	0	0.5476	0	0.98	0.9026	0.9489	0.3054	0	2.1237	0	24.9939
121026_DG_187	7564	T20	Vaccinated	0.1858	0	0.4093	0	0.7688	0	0	0.0685	2.1072	0	0.2484	6.7778	0.8253	0.053	0.3002	0.8862	0.2034	0.8359	0.3405	0	0.1654	0	0	0	0.5202	0.0609	13.6837	0	0.0811	0.0999	0.4683	0	2.9534	11.7928	0	0.4139	0.2628	0	0.7845	0.5985	0.9348	0.4084	0	1.2919	0.0976	12.1423
121026_DG_188	7543	T2	Non-Vaccinated	0	0	0.4005	0.2696	0.9394	0	0	0.0757	4.0814	0	0.4787	7.467	0.7837	0	0.4697	1.0072	0.3143	0.9538	0	0.2364	0	0	0.0274	0	0.4732	0	14.3607	0	0.0944	0.0922	0.5489	0.4459	3.0134	16.4075	0	0	0.4653	0	0.9538	0.668	0.7778	0.6144	0	1.2711	0	15.3319
121026_DG_189	7589	T0	Non-Vaccinated	0	0	0.5957	0.8061	1.2741	0	0	0.1736	4.5115	0	0.8094	13.5472	0.7289	0.0728	0.2841	1.7413	0	1.3929	0.854	0.7874	0	0	0	0	0.8549	0	26.2539	0.8662	0.1146	0.181	0.9376	0	7.1057	25.2584	0.3042	0	0.5789	0	1.7003	1.0077	1.3911	0	0	2.6263	0.1676	28.8989
121026_DG_190	7546	T0	Non-Vaccinated	0.2449	0	0.4983	0.4345	1.152	0	0	0	7.0382	0	0.504	11.1206	0	0.0406	0.3271	1.5074	0	1.7246	0.7135	0.7076	0	0	0	0	0.9004	0	21.872	0	0.128	0.2107	0.8894	0.4171	4.7302	25.4533	0.429	0	0.5712	0	1.1718	1.0055	1.0308	0.3838	0	2.374	0	25.2772
121026_DG_191	7565	T0	Vaccinated	0.1562	0	0.4566	0.3651	1.0544	0.0453	0	0	4.0021	0	0.5944	9.345	0.9741	0.056	0.3176	0.905	0.0212	0.8697	0.4496	0.3545	0.2235	0	0	0	0.6141	0	22.0572	0.4666	0	0.2098	0.7693	0	3.1537	18.5601	0.3948	0	0.4323	0	0.7528	0.7824	1.208	0.524	0	1.8138	0.0452	18.7247
121026_DG_192	7574	T2	Non-Vaccinated	0	0	0.5828	0.5181	1.508	0	0	0.1192	7.7969	0	0	12.3997	0.5185	0.0347	0	2.2151	0	1.5203	0.7265	1.0139	0.1809	0	0	0	0	0	23.2535	0.9307	0.0739	0.4149	0.8298	0.2807	5.6682	27.3021	0.3461	0	0	0	1.3359	1.1504	1.292	0.3895	0	3.1205	0.0649	27.5667
121026_DG_193	Pool	Pool	Pool	0.1317	0	0.342	0.3721	0.9365	0	0	0.0794	3.6239	0	0.4507	9.0729	0	0.0397	0.3927	1.4483	0	1.2354	0.5658	0.3257	0.2789	0	0	0.2448	0.4811	0	18.7805	0	0.0595	0.2396	0.673	0.3603	3.8394	17.0682	0.4093	0	0.4762	0	0.7979	0.5909	0.9233	0.6355	0	2.0239	0.1447	17.6963
121026_DG_194	7574	T0	Non-Vaccinated	0.0437	0	0.3756	0	0.6847	0	0	0	2.7755	0	0.3298	6.2659	0.7885	0.0444	0.1905	0.8116	0	0.9542	0.3789	0.1221	0.1008	0	0	0	0.3723	0	11.4515	0	0.0242	0.1548	0.3042	0	2.1232	12.9565	0.1941	0	0.2909	0	0.6887	0.5413	0.498	0.3379	0	1.2041	0	9.897
121026_DG_195	7565	T2	Vaccinated	0.1772	0	0.4104	0.3771	0.7216	0	0	0	2.7659	0	0.3197	7.7201	0.6347	0.0226	0.3032	0.8708	0.2006	1.0148	0.4026	0.2377	0	0.347	0.1371	0.2035	0.4183	0	15.136	0.1054	0	0.0954	0.6856	0.3363	3.6097	12.7376	0.2953	0	0	0	0.622	0.5054	0.6764	0.3476	0	1.6242	0	13.0978
121026_DG_196	7565	T14	Vaccinated	0.221	0	0.3448	0.2238	0.8422	0	0	0	3.0019	0.3503	0.3295	5.852	0	0	0.29	0.6981	0.195	0.7263	0.4366	0.1533	0	0	0	0	0.3596	0	12.248	0	0.0571	0.1481	0.6352	0.4248	2.1893	14.32	0.4104	0	0.2225	0	0.8001	0.676	0.6155	0	0	1.0175	0	12.4514
121026_DG_197	7543	T14	Non-Vaccinated	0	0	0.354	0.2658	0.7308	0	0.0922	0	2.4873	0	0.4164	7.2307	0.5522	0	0.3269	0.7825	0.1674	0.7307	0.4194	0	0	0.2092	0	0	0	0	10.5991	0	0.1208	0.2204	0.4662	0.23	2.402	13.1973	0.3065	0	0	0	0.6662	0.5228	0.6916	0	0	1.4352	0	10.7336
121026_DG_198	7543	T0	Non-Vaccinated	0	0	0.2862	0.4536	0.7964	0	0	0.1034	4.3207	0	0	9.2902	0.6837	0.048	0.3939	1.4871	0	0.9704	0.5945	0.4432	0	0	0	0	0.5964	0.1336	15.9149	0.376	0	0.1898	0.6301	0.4205	3.3176	19.0057	0.3243	0	0	0	0.9085	0.7497	0.8259	0.2711	0	1.9229	0.082	17.9853
121026_DG_199	7566	T2	Vaccinated	0	0	0.3379	0.427	0	0	0	0	3.3563	0	0.58	10.1872	0.9745	0	0	1.3019	0.0624	1.1115	0.6639	0.2656	0.2235	0	0	0	0.4099	0	15.5729	0.4113	0.1503	0.263	0.702	0.4585	3.1803	17.7081	0.4197	0	0.4368	0	0.8711	0.7579	0.7473	0.372	0	1.3197	0.1356	15.5786
121026_DG_200	7586	T0	Vaccinated	0	0	0.4199	0.2859	0.7923	0.0299	0	0.0822	2.9555	0.3164	0.4039	7.3135	0.5835	0.0862	0.3258	1.005	0.0404	1.0586	0.3264	0.1917	0.1877	0	0	0	0.4008	0.1047	13.7015	0.2368	0.073	0	0.5432	0.3193	2.367	13.956	0.3496	0	0.3204	0	0.7303	0.6156	0.8419	0.3286	0	1.4028	0	12.8161
121026_DG_201	7574	T14	Non-Vaccinated	0	0	0.2728	0.2554	0.7346	0	0	0	2.4279	0.3287	0.2507	7.3292	0.6085	0	0.3939	1.0705	0.2645	0.9092	0.4444	0	0	0	0	0	0.4438	0	12.8375	0.1964	0	0.1165	0.6654	0.3068	2.5105	13.2259	0.2429	0	0.2527	0	0.6651	0.5872	0.6413	0.344	0	1.5113	0	12.945
121026_DG_202	7593	T2	Non-Vaccinated	0.1212	0	0.391	0.4281	0.9216	0	0.1452	0	1.8242	0	0.4031	8.2506	0	0.0631	0.3889	1.136	0.2324	0.827	0.5075	0	0	0	0	0	0.2905	0.1307	14.8258	0.0975	0	0.246	0.5155	0.5024	3.1221	15.1803	0.3875	0	0	0	0.7645	0.334	0.7069	0.2548	0	0.9755	0	13.9587
121026_DG_203	7595	T2	Non-Vaccinated	0	0	0	0.1877	0.8395	0.021	0.0321	0	6.6231	0	0.5012	6.8072	0.3527	0.0661	0.4277	1.3692	0	1.7227	0.7066	0.4783	0	0	0	0.2483	0.3202	0.0141	8.4147	0.7342	0.081	0.2411	0.4473	0.2266	1.4813	20.6528	0.3915	0	0.315	0	1.186	1.1286	0.3625	0.2877	0	1.3802	0.0512	17.3495
121026_DG_204	7541	T2	Vaccinated	0	0	0.3265	0.3022	0.9691	0	0	0	2.7274	0.3391	0.3374	7.0593	0.6379	0.0447	0.342	1.105	0	1.07	0.4808	0.2246	0	0	0	0.1885	0.2267	0.1097	10.382	0.1352	0	0.1174	0	0.2165	1.9042	14.427	0.3602	0	0.3178	0	0.7361	0.4339	0.5719	0	0	1.1552	0.1538	11.0686
121026_DG_205	7566	T14	Vaccinated	0.0639	0	0.2665	0.2281	0.6984	0	0.1453	0	2.1956	0	0.395	6.4991	0.4651	0.0476	0.2762	1.0094	0.158	0.8716	0	0.1102	0.0966	0	0	0	0.3403	0.0873	11.591	0	0	0.1073	0.4274	0.2979	2.3498	12.5431	0.2227	0	0.3047	0	0.5697	0.5286	0	0.2508	0	0.7968	0	10.6773
121026_DG_206	7594	T0	Vaccinated	0	0	0.5196	0.2805	1.1702	0.0375	0	0.0767	2.6573	0	0.6539	9.105	0.8796	0	0.3411	1.0708	0	0.9086	0.3924	0	0.1347	0.2484	0.141	0.2955	0.3425	0	17.3323	0.3034	0	0.1	0.5165	0.3545	3.4172	13.6841	0.5663	0	0.5345	0	0.7866	0.4436	1.1713	0	0	1.5405	0.192	13.3853
121026_DG_207	7589	T2	Non-Vaccinated	0	0	0.4371	0.2651	0.7451	0	0	0	1.8104	0	0.2962	6.0274	0.6529	0.0528	0.2409	0.9836	0.1034	0.8232	0.2719	0	0	0.0785	0	0	0.2492	0	10.0547	0	0.1056	0.1641	0.4565	0.268	1.6617	12.6086	0.2228	0	0.3334	0.1679	0	0.7868	0.4794	0.3378	0	1.1854	0	10.2225
121026_DG_208	7541	T0	Vaccinated	0.1858	0	0.6257	0.3321	0.8605	0	0	0.0757	3.7428	0	0.4768	9.4665	0.7774	0.0518	0.4695	1.5269	0	0.8674	0.5644	0.1464	0.0636	0	0.0709	0	0	0.0459	13.8155	0.3468	0	0.1793	0.6573	0.5395	3.0018	18.0559	0.3776	0	0.5045	0	1.054	0	0.6265	0	0	1.2835	0	14.1069
121026_DG_209	Pool	Pool	Pool	0.1265	0	0	0.5836	1.6532	0	0	0.1149	3.5398	0	0.6628	11.6098	0.4483	0.0673	0.2884	1.5099	0.326	1.5129	0.4651	0.4438	0	0	0	0.4999	0.5641	0	17.9095	0.2911	0.1466	0	0.9512	0.4918	4.2745	17.0559	0.2875	0	0	0	1.0192	0.8776	1.1183	0.5549	0	1.9966	0.1175	16.4986
[truncated: 5,000 more columns]

## Sheet: RP-UPLC day 6 p.i.
Primary ID (AMRTP)			0.31_184.9683	0.32_130.9656	0.32_143.9971	0.32_158.0035	0.32_167.0126	0.32_171.9917	0.32_232.9283	0.32_255.9446	0.33_102.9705	0.33_105.0035	0.33_110.0092	0.33_114.9879	0.33_442.8784	0.33_125.9867	0.33_458.8561	0.33_128.0197	0.33_129.0199	0.33_130.0165	0.33_132.9984	0.33_474.8325	0.33_134.9965	0.33_148.9762	0.33_151.0354	0.33_156.0143	0.33_182.9627	0.33_198.9404	0.33_202.9708	0.33_214.9183	0.33_218.9497	0.33_223.9893	0.33_239.9667	0.33_328.8989	0.33_344.8769	0.33_378.8802	0.34_102.0327	0.34_216.9507	0.34_218.9834	0.34_266.9272	0.34_282.9055	0.34_312.9195	0.35_424.8897	0.35_424.8961	0.35_486.8664	0.35_492.8837	0.35_152.9470	0.35_576.8476	0.35_220.9352
RT (mins)			0.31	0.32	0.32	0.32	0.32	0.32	0.32	0.32	0.33	0.33	0.33	0.33	0.33	0.33	0.33	0.33	0.33	0.33	0.33	0.33	0.33	0.33	0.33	0.33	0.33	0.33	0.33	0.33	0.33	0.33	0.33	0.33	0.33	0.33	0.34	0.34	0.34	0.34	0.34	0.34	0.35	0.35	0.35	0.35	0.35	0.35	0.35
Mass (m/z)			184.968	130.966	143.997	158.004	167.013	171.992	232.928	255.945	102.971	105.004	110.009	114.988	442.878	125.987	458.856	128.02	129.02	130.017	132.998	474.832	134.996	148.976	151.035	156.014	182.963	198.94	202.971	214.918	218.95	223.989	239.967	328.899	344.877	378.88	102.033	216.951	218.983	266.927	282.906	312.92	424.89	424.896	486.866	492.884	152.947	576.848	220.935
Sample ID	Animal	Group
110923_Darren_004	Pool	Pool	0	1.36512	1.42813	0	0.524714	0.194303	1.71314	0.883659	1.21445	0.806963	10.6258	1.12735	0.878526	8.01738	1.39274	3.60172	1.31935	0.935974	1.85977	0.718202	0.322434	0.568451	2.42502	0.750259	0.80328	7.57378	1.75475	9.90441	1.13721	2.22981	2.48471	1.48395	1.7103	0.882054	0.141312	8.22889	1.06191	0.682252	0.695402	0.494338	0.303005	2.08236	0.844242	0.961743	0.18541	0.639714	1.11497
110923_Darren_005	Pool	Pool	0	1.19211	0.807302	0	0.38587	0	1.94859	0.972775	1.10298	1.15316	11.8453	1.50109	0.792868	7.04106	1.3436	8.8757	1.33903	0.908567	2.16745	0.496071	0	0.817895	2.39039	0.857852	0.904882	7.57498	1.9076	9.54862	1.18472	2.21552	2.18395	1.51432	1.54046	0.895075	0	8.28148	0.908901	0.790311	0	0.79998	1.27766	1.82865	0.498538	0.713127	0	0.349849	1.09653
110923_Darren_006	Pool	Pool	0	1.40198	1.13697	0	0.36173	0.229873	1.66521	0.861774	0.859758	1.1626	12.831	1.02726	0.786888	7.56923	1.11641	7.83963	1.3985	0	1.84899	0.726467	0.425562	0.453262	2.28388	0.694037	1.30113	7.31096	1.5015	9.62264	1.43027	2.87287	2.17524	1.58943	1.75937	0.842537	0.105758	8.2752	1.17546	0.780673	0.566993	0.531856	0	2.09335	0.660544	0.854166	0	0.457574	1.0927
110923_Darren_007	Pool	Pool	0	1.21896	0.849385	0.0924082	0.587792	0	1.78168	0.924379	0.96501	0.937799	10.693	1.73815	0.935909	6.5506	1.40799	7.97208	0.925118	1.22893	2.045	0.729598	0.485575	0.588233	2.7209	0.762774	1.28109	7.27832	1.65269	9.33577	1.193	2.58187	2.19523	1.65426	1.48383	0.664248	0	7.72329	0.864025	0.599656	0	0.687583	1.2202	1.74942	0.617235	0.784906	0.293078	0.501643	1.13675
110923_Darren_009	7564	Vaccinated	0	1.47803	1.1789	0	0	0.161263	1.62796	0.705486	1.04384	1.19517	10.2269	1.01813	0.832791	7.32641	1.06201	0	0.745269	0.882151	2.59273	0.697618	0.374739	0.872693	2.42125	0	0.779205	7.53207	1.33574	9.57329	1.27497	2.15008	1.66388	1.78685	1.57955	0.906996	0	6.85443	0.797749	0	0.745761	0.646491	0.154546	2.22544	0.594656	0.744913	0	0.31435	1.19375
110923_Darren_010	7565	Vaccinated	0	1.28749	0.975169	0	0.450687	0.174368	1.87238	0.831576	0.969514	0.909837	8.53657	0.756652	0.715729	7.0715	1.19647	6.62146	1.3951	0.809174	1.4178	0.686764	0.355168	0.542031	1.76382	0.649146	0.913722	6.15281	1.35437	8.79957	1.10683	2.18944	1.94924	1.41433	1.73194	0.798088	0	7.10347	0.630522	0	0	0.491473	2.04316	2.04316	0.689153	0.792397	0	0	1.05017
110923_Darren_011	7566	Vaccinated	0	5.72956	2.23142	0	1.86069	1.73261	0.973253	1.50716	1.60595	1.38811	10.4502	1.99458	0.643637	20.374	0.797768	7.79802	1.0286	1.0795	3.75971	0.434158	0.612047	2.54984	8.15575	2.22285	0.633128	4.13358	1.05284	5.43995	0.826573	4.2634	4.9538	1.32575	1.18268	0.881055	0.811214	4.55582	0.546707	0.767227	0.558583	0.477627	0	1.55725	0.298528	1.0506	0.87125	0.423995	1.91031
110923_Darren_012	7593	Non-Vaccinated	0	6.81552	2.37957	1.42965	2.839	1.33862	1.19996	2.05465	2.50401	2.042	14.9627	2.01362	0.575588	28.1996	0.725196	9.40104	1.50285	1.0605	4.62177	0.341268	1.08583	2.05006	9.22924	2.90847	0.742077	5.75934	1.27642	6.11201	0.96147	4.43766	6.27385	1.44487	1.21092	0.84104	0.981277	4.76247	0.56086	0	1.08282	0.558706	1.04095	1.50684	0.457829	1.334	1.53	0.407899	1.81535
110923_Darren_013	7596	Non-Vaccinated	0	6.97308	2.71164	1.08734	3.44377	2.27746	1.32338	2.29344	2.89323	2.38006	16.5414	2.21584	0.71088	32.2694	0	10.7069	2.45285	0	0	0.399261	0	3.05193	7.87125	4.15131	1.01642	6.46384	1.34599	6.51443	0.750922	4.74947	7.39648	1.72056	1.54946	0.889572	0.885092	5.82022	0.838261	1.02999	0	0.475182	0	2.40755	0	1.36738	1.86483	0.731812	2.02617
110923_Darren_014	7546	Non-Vaccinated	0	10.3226	3.31679	0	2.43445	2.62646	1.13434	2.14774	2.91353	2.21856	18.8228	4.48178	1.22807	31.0942	1.23653	11.0073	2.3575	1.82641	5.83944	0.672752	0.907044	3.51632	7.90075	4.05193	1.02775	6.74236	1.56689	7.27837	1.38851	6.02027	6.04596	1.97155	1.74095	1.38282	1.01956	5.30314	0.967804	0.883493	1.12323	0.871306	0.313175	2.02498	0.887304	1.48667	1.46815	0	2.04517
110923_Darren_016	7564	Vaccinated	0.414139	1.35449	0.880637	0	0	0	1.97074	0.916489	0.800221	1.24831	9.83836	1.78607	0.735342	7.38048	1.05325	0	1.22989	1.01171	2.09543	0.646334	0.45045	0.580129	1.85199	0.669677	1.27004	8.12259	1.48458	10.5302	1.01777	2.04099	1.8364	1.67402	2.00103	0.747513	0.0689596	8.08509	0.907922	0.55904	0.735263	0	0	2.36894	0.508502	0.884719	0.133534	0.601706	1.29343
110923_Darren_017	7565	Vaccinated	0.548418	1.219	0.937901	0	0.504421	0.211765	1.55113	0.84505	1.2892	1.03719	9.16974	1.2063	0.815303	7.15065	1.51711	6.29407	1.01239	1.25346	2.73363	0.560299	0.329865	0	1.99897	0.693668	0.803847	7.07855	0.834073	10.0986	1.15656	2.06212	2.3676	1.6483	1.73769	0.955626	0.153394	6.52948	0.87566	0.50338	0.75568	0.509052	1.32736	1.75994	0.496015	0.94304	0	0.727258	1.00317
110923_Darren_018	7566	Vaccinated	0	1.29796	0.880316	0	0.536849	0.306576	1.69285	0	0.80877	0.693218	9.13308	1.45453	0.797578	6.56592	1.0774	6.99648	1.00354	1.26836	2.68389	0.44164	0.425695	0.541162	2.21458	0.834061	1.22415	7.30373	1.59176	7.947	1.05966	2.54169	2.26256	2.03621	1.47389	0.681973	0.0954606	6.96774	0.83214	0.739287	0	0.719768	1.48412	1.48412	0.456458	0.62222	0	0.480984	0.912916
110923_Darren_019	7593	Non-Vaccinated	0	1.5357	0.843997	0.849213	0.375515	0.238774	1.67719	0.849043	1.17877	1.47997	9.60238	2.17306	1.11533	7.32038	1.28727	9.40195	1.35926	1.25838	4.30245	0.677304	0.62332	0	1.85665	0.768921	1.31616	8.92606	1.73708	9.52048	1.54637	2.52499	1.69352	2.13714	1.71084	0.689517	0	8.49988	0.932882	0.835614	0	0.713847	2.12183	2.12183	0.808506	1.2257	0.194948	0.363948	0.91785
110923_Darren_020	7596	Non-Vaccinated	0.87451	1.97344	1.34566	1.1586	0.354541	0	2.30113	0.857273	1.00105	1.24919	12.4121	2.54025	1.00571	7.35459	1.44689	8.77147	1.51324	1.03811	3.33459	0.861358	0.615535	0.651908	2.34419	0.604126	1.706	9.78727	2.24278	12.1283	1.45208	2.861	2.63094	2.11712	1.74594	0.931104	0	9.92727	1.44601	0.718172	0	0.856987	0	2.66489	1.11825	1.02721	0	0.561298	1.39393
110923_Darren_021	7546	Non-Vaccinated	0.935336	2.20579	1.17416	1.17349	0.647397	0.264249	2.18036	0.809169	1.02531	1.34088	13.2669	2.11553	1.18075	8.51261	1.83512	8.66647	1.24568	1.35191	3.42441	1.01236	0.642168	0.906235	2.20411	0.994571	2.16895	11.0543	1.93722	12.4202	1.63604	3.50579	2.42514	2.36063	1.83573	1.20792	0	10.0873	1.25299	0	0	1.17867	1.73599	3.0315	0.984028	1.31414	0	0.749756	1.41198
110923_Darren_023	7564	Vaccinated	0.64031	1.55248	0.77936	0.730811	0	0.269472	1.96502	0.957141	1.1413	0.841475	9.23844	1.33971	0.954997	6.59714	1.52627	6.29356	1.18019	1.12049	3.01473	0.871148	0.495663	0.732836	1.84951	0.724681	0.957764	8.69921	1.51817	10.5607	1.38766	2.31533	2.0876	1.70155	1.68982	0.879786	0	7.6679	0.792799	0.528119	0	0.574655	0	2.12006	0.621598	0.868247	0.362537	0.370651	1.17701
110923_Darren_024	7565	Vaccinated	0.51494	1.69963	0.680223	0.515882	0.398595	0.170883	1.85059	0.701737	0.865843	0.644977	7.23057	1.48879	0.539114	6.69825	1.41782	5.42377	1.13229	0.707256	2.11568	0.666302	0.409165	0.696679	1.55045	0.506288	0.919688	6.72526	1.43166	9.53863	1.04003	1.76967	2.02825	1.48471	1.23548	0.563177	0	6.11671	0.767221	0.577116	0.665506	0.503524	0	1.94214	0.810817	0.75717	0	0.194629	1.01743
110923_Darren_025	7566	Vaccinated	0.786545	1.80543	0.655436	0.425386	0.268479	0.166606	1.33454	0.648814	1.00727	1.057	9.8684	2.32388	0.852996	4.85125	1.08408	6.70343	1.04019	0	2.44695	0.63368	0.768864	0.617581	1.9192	0.73916	1.317	7.04554	1.85514	8.14623	0.992747	2.04338	1.78766	1.53948	1.44061	0.718885	0	7.12957	1.04969	0.623913	0	0.586279	0	1.61308	0.522729	0.669417	0	0.447889	0.940273
110923_Darren_026	7593	Non-Vaccinated	1.03835	2.56999	0.963119	0.698286	0.505777	0.236622	1.76554	0.769257	0.8344	1.44028	10.9987	2.67507	0.841596	7.42062	1.08077	7.31271	1.41908	1.16548	4.04771	0.465705	0.709865	0.905219	2.15839	0.869635	1.58684	9.45113	2.09125	10.0124	1.369	2.55877	2.46102	1.91173	1.48915	0.737255	0	8.58216	1.24087	0.69064	0	0.864365	0	2.3042	0.680976	0.994374	0.268635	0.688509	0.99492
110923_Darren_027	7596	Non-Vaccinated	1.06175	2.72318	0.930895	1.04128	0.356709	0.305477	1.99146	0.826309	1.59367	1.49501	12.2361	2.93437	1.24686	7.38571	1.2604	8.00888	1.58482	1.39133	4.30229	0.869221	0.903389	1.01045	2.09711	0.948533	1.38653	9.78398	1.43435	11.6018	2.13649	3.0606	2.26394	2.22942	2.00394	1.0324	0	10.3899	1.37811	1.00715	0.911927	0.878089	0.424184	2.76323	0.847773	1.09603	0	0	1.27482
110923_Darren_028	7546	Non-Vaccinated	1.0411	2.58047	0.902481	1.15071	0.416139	0.393312	2.25899	0.986787	1.44584	1.20222	11.7908	3.03239	0.990776	6.38871	1.29035	8.99202	1.1874	0.963543	4.99054	0	1.02486	1.23182	1.84998	1.22734	1.837	11.562	2.29962	11.8329	1.54273	2.21151	2.77696	2.36087	1.91647	1.06798	0.11244	9.99697	1.46092	1.0936	1.00922	0.933935	1.99935	2.93764	0.76506	1.31005	0.361656	0.549949	1.64362
110923_Darren_030	7564	Vaccinated	0.745414	2.1546	0.876023	0.779263	0.364729	0.299043	1.95349	0.836656	1.23267	1.06853	7.97435	1.80331	0.797595	6.46303	1.43066	6.14079	1.09859	1.12651	3.67373	0.810699	0.613339	0.942046	1.53242	0.890171	1.12725	6.49206	1.47259	10.9652	1.21718	1.85987	1.86514	1.71451	1.55109	0.913456	0	7.64226	0.944237	0	0.697667	0.541785	0	2.22755	0.687393	0.951056	0.329694	0.313871	1.25508
110923_Darren_031	7565	Vaccinated	0.623984	2.367	0.838127	0	0.233869	0.200178	1.66301	0.884527	0.88504	1.26542	6.56172	1.96506	0.842529	5.06908	1.16295	4.83594	0.612026	0	3.26479	0.552125	0.403769	1.08193	1.16262	0.657937	0.769442	6.78799	1.27637	10.0275	1.02566	1.40059	1.71905	1.41986	1.64308	0.735753	0	6.25737	0.739907	0.459347	0.69017	0	1.09021	1.68594	0.549166	0.918371	0	0.475727	1.1041
110923_Darren_032	7566	Vaccinated	0.711389	1.54673	0.735348	0.887543	0.335219	0.217603	1.54348	0.560233	1.1356	1.23156	9.29022	2.38885	0.694697	5.87503	0.871269	5.30833	0.849936	0	3.7245	0.569578	0.744926	0.941481	1.29656	0.832109	1.20651	7.3035	1.76989	7.19458	1.08059	2.17906	1.98453	1.60123	1.31203	0.657572	0	6.76367	1.0134	0.704083	0	0.629912	0.120306	1.17941	0.452662	0.714627	0	0.498398	1.01437
110923_Darren_033	7593	Non-Vaccinated	0	2.78994	0.575241	1.01218	0.328546	0.458109	1.51068	0.741732	1.01193	1.41446	9.52126	2.78273	0.862967	6.50517	1.0828	6.13704	1.23117	1.0268	2.79053	0.513913	0.765691	0.77087	1.89892	0.930451	1.2795	8.24852	2.10563	8.80878	1.25053	2.34543	1.43918	1.71043	1.70723	0.890437	0	7.59668	0.769097	0.783562	0	0.84707	0	2.31296	0.830554	0.924386	0	0.39453	1.26287
110923_Darren_034	7596	Non-Vaccinated	0	3.47077	1.26601	1.15314	0.485049	0	1.7743	1.07575	1.60065	1.67958	11.2106	2.16085	0.982515	7.35471	1.38768	7.98232	1.00602	1.45109	4.37455	0	1.11234	1.56071	1.67123	0.879655	0.879087	9.38326	2.18948	10.5686	1.64724	2.42737	1.32997	1.82195	2.04826	0.995554	0	8.47145	1.22207	0.905826	0.665676	0.573409	0.161997	2.32364	0.702446	1.182	0	0.562328	1.40566
110923_Darren_035	7546	Non-Vaccinated	0.819451	2.87397	0.958533	1.22027	0.371668	0.277821	1.52653	0.597307	1.29281	1.9154	11.5417	2.96949	1.11507	6.85766	1.28826	7.57189	0.962047	1.17064	4.84884	0	1.00799	1.33679	1.98069	0.755542	1.76896	9.6674	2.16648	10.1341	1.64387	2.57965	2.21322	2.19358	1.78902	0.934516	0	9.28819	1.19961	0.838653	0.809103	1.06569	0.78106	2.15984	0.75508	1.21363	0	0.851887	1.22251
110923_Darren_037	7564	Vaccinated	0.662013	2.70187	0.73354	0.861492	0	0.246875	1.58627	0.736019	1.10796	1.26223	8.36755	2.40494	0.792007	6.02077	1.28812	0	1.16837	0.770823	4.16568	0.674147	0.534022	0.869096	1.1609	0.804096	0.86195	8.1794	1.62813	10.2646	1.29655	1.79429	1.85533	1.60229	1.86922	0.580703	0	7.5124	0.919798	0.661992	0.866209	0.558529	0.212685	2.11961	0.522517	0.731387	0	0.548055	1.19498
110923_Darren_038	7565	Vaccinated	0.655401	2.62283	0.813055	0.734974	0.270003	0.307504	0.913391	0.520773	0.829685	1.28797	7.11975	2.11363	0.60851	5.99631	0.979142	4.50815	0.774296	0.678948	3.0889	0.481158	0.616275	1.10847	0.963181	0.60773	0.903179	6.68315	0.950892	9.14778	0.814014	1.50112	1.61137	1.41937	1.43726	0.682029	0.0723059	0	0.659844	0.427207	0.62263	0.542132	1.00356	1.40198	0.353433	0.474052	0	0.274569	0.892234
110923_Darren_039	7566	Vaccinated	0.602341	1.86765	0.707347	0.669502	0.211908	0.290631	1.2282	0.609188	0.981903	1.66996	8.34073	2.2842	0.667998	5.73489	0.977328	5.51318	1.00144	1.20298	3.58428	0.437657	0.718873	1.0014	1.72905	0.666496	1.23479	6.91276	1.5444	8.14349	1.11937	1.9162	1.56423	1.43634	1.27405	0.737021	0	6.61349	1.14807	0.755494	0.524004	0.642609	1.37035	1.74038	0.344281	0.810914	0	0.291417	1.00623
110923_Darren_040	7593	Non-Vaccinated	0	2.7682	0.770903	1.07045	0	0.302347	1.51702	0.655879	1.38647	1.55364	8.06371	2.98362	0.837062	6.31434	1.08789	5.87273	1.05189	0.935088	4.00415	0.544134	0	1.15398	0.998671	0.859052	1.01272	8.34018	1.86778	8.32	1.29274	2.43441	2.1813	1.36168	1.36407	0	0	7.0735	0.939675	0.776372	0	0	0	1.84298	0.876265	0.852683	0	0.524209	1.17267
110923_Darren_041	7596	Non-Vaccinated	0.882658	3.32905	0.88183	1.06891	0.399436	0.450152	1.65107	0.548366	1.14423	1.3296	9.85427	3.46873	0.935367	7.72941	1.29839	7.10953	1.48706	1.28207	4.95941	0.783491	1.03203	1.39052	1.14955	1.26932	1.2828	10.2933	2.11764	11.1049	1.52133	2.6004	1.86998	2.02575	1.98912	0.856761	0	8.81112	1.06622	0.947775	0.824894	0.633911	0	2.39601	0.799323	0.962557	0.46777	0.544225	1.47394
110923_Darren_042	7546	Non-Vaccinated	0	3.64241	1.08094	1.23617	0.415711	0.459444	1.44475	0.663948	1.43331	2.23203	12.3115	3.00755	0.894088	6.33514	1.34967	6.52433	1.52099	1.00214	5.47739	0	0.811921	1.73049	1.83825	1.16782	1.1171	7.56651	2.19256	9.09506	1.51846	3.08428	2.08134	1.91819	1.72266	0.916902	0	9.00415	1.36004	0.264691	0	0.774253	0.849513	1.80645	0	1.08563	0.430611	0.599014	1.22893
120210_Darren_015	7594	Vaccinated	0	0	0	0	0.0450831	0.225415	0	0.263157	0.650654	0.645171	9.1185	1.30049	0.378938	6.46227	0.314719	2.40862	0.74592	0.462134	0.819692	0.675144	0	0.473237	0.781974	0.209606	1.4664	9.5229	0.705225	13.6357	0	1.42003	1.01232	0.813518	0	0	0.05328	3.14429	0.397476	0.627842	0.950887	0	0	2.84036	0.537046	1.02091	0.57663	1.0779	2.14912
120210_Darren_016	7541	Vaccinated	0	1.35701	0	0	0.153516	0.137356	0	0.135545	1.05037	0.852418	8.7879	1.12507	0.339011	6.14815	0.293804	0	0	0.269659	1.02214	0.255581	0.238354	0.335469	0.74738	0.206649	2.08871	11.46	0.691969	11.8443	0.404278	1.27641	0	0	1.21931	0.370723	0	2.94441	0.178645	0.49749	1.09629	0.532795	2.60777	2.60777	0.499692	1.39756	0.457423	0.844687	1.6518
120210_Darren_017	7586	Vaccinated	0	1.72346	0.707501	0	0	0.222447	0	0	0.879283	0.817366	8.40308	1.32121	0.543284	5.93142	0	2.81459	0.6042	0.385005	0.901575	0	0.126655	0.583983	0.687399	0	0	9.17537	0.735787	12.8984	0.609895	1.11141	0.988134	0	0	0.319363	0.0727231	2.63263	0.303726	0.475359	0.857546	0.321751	0	2.58054	0.902699	1.43225	0	1.01383	2.38391
120210_Darren_018	7574	Non-Vaccinated	0	0	0	0	0.0897172	0.154233	0	0.17445	1.11194	1.19349	9.972	1.71519	0.328963	6.39689	0.432825	2.91421	0	0.32836	0.710045	0	0.129265	0	0.615005	0	2.3074	9.87393	0.673822	12.9109	0.436926	1.48909	0.292492	0	0.351018	0.324981	0.0448586	3.23147	0.529716	0.712754	0.905855	0.149395	1.70329	3.09067	0	1.21793	0.648673	0.593131	2.07735
120210_Darren_023	7589	Non-Vaccinated	0	1.16805	0.308743	0	0	0	0	0.176885	1.09383	1.04997	9.31849	1.74104	0.15799	5.01989	0.560755	2.73886	0.499294	0.385412	0	0	0	0.647201	0.518205	0.415149	2.2688	10.3686	0.670413	11.074	0.316963	1.17534	0.956207	1.22755	0.883598	0.582919	0	2.90261	0.467525	0.666002	1.0355	0.511792	0	2.5163	0.83692	1.0409	0	1.02083	1.64419
120210_Darren_026	7543	Non-Vaccinated	0	1.14577	0.383911	0	0.136034	0.102586	0	0	0.65946	0	9.12284	1.37831	0.322662	4.58825	0	2.94388	0.72405	0.38616	1.08827	0.223797	0.219409	0	0.381632	0	0	10.8343	0.698841	10.7577	0.319396	0.943093	1.00881	0.53385	0.982971	0.174644	0	3.38257	0.491477	0.559431	1.11282	0.289222	1.06853	2.33461	0.834897	1.07511	0.517806	0.653564	1.09705
120210_Darren_028	Pool	Pool	0	1.16671	0.243955	0	0	0.134974	0.499225	0.0826757	0.834312	0.735699	7.8471	1.39398	0.377764	4.49075	0	2.3283	0.314954	0	0	0.194404	0	0.511038	0.40964	0.132072	1.80136	9.87152	0.8409	11.6783	0.348471	1.20873	0.608003	1.25211	0.419128	0.272501	0	3.10388	0.40178	0.57124	0.610817	0.282967	0	2.38861	0.738668	0.956842	0.493818	0	1.59884
120210_Darren_029	7586	Vaccinated	0	0.90762	0.351355	0	0	0.070348	0.736227	0.244149	0.799631	0.657961	7.8478	1.32605	0.203657	4.91205	0.396368	2.05125	0.330308	0	0.686928	0.225357	0.241467	0.699342	0.484525	0.186215	2.01743	10.5952	0	12.6115	0.54016	0.914524	0.939353	0	0.90197	0.263941	0	2.91017	0.39814	0.910386	0.838927	0.373636	3.40179	3.40179	1.14633	1.10488	0.46416	0.714569	1.58019
120210_Darren_030	7574	Non-Vaccinated	0	0	0	0	0.124868	0	0.424126	0.173357	0.570459	0	8.76785	0	0.474282	5.23448	0	2.74798	0	0.46301	0.872189	0.271191	0.297016	0.582861	0.339447	0.15558	1.98375	11.778	0.886694	12.0107	0	1.11035	0	1.30574	0.932074	0.389142	0	2.76161	0	1.05136	0.757962	0.256007	2.08595	2.97695	0.952748	1.40361	0.382073	0	2.3937
120210_Darren_032	Pool	Pool	0	0	0	0	0.0504632	0	0.376066	0.225959	0.425882	0.824638	7.39555	0.98274	0.196039	4.70266	0.522979	2.2506	0.444316	0.284845	0.515059	0.199117	0.19017	0.369424	0.427939	0.121946	1.67414	10.0644	0	12.2329	0.386205	0.843968	1.06804	0.781588	0.859638	0.351315	0	2.49057	0.301136	0.685049	1.07241	0.567791	0	2.59241	0.962742	0	0.441157	0	1.58415
120210_Darren_033	7594	Vaccinated	0	0	0.375532	0	0	0	0.555848	0.25778	0	0.942159	8.73293	1.09127	0.342951	4.38831	0.571089	2.59086	0.485221	0.701393	0.82708	0.269362	0.162257	0.414094	0.446205	0.0774406	2.08486	10.6149	0.633293	13.5397	0.298699	1.51191	0	0	1.37761	0.369848	0	3.12494	0.361389	0.567568	0.651431	0.435142	1.97269	2.85055	0.663907	1.36973	0.37614	0.554114	2.22864
120210_Darren_035	7589	Non-Vaccinated	0	0	0	0	0	0	0.429127	0.114454	0	0.591182	8.51135	1.44757	0.460277	4.53162	0.428663	2.48513	0.474681	0.375823	1.05146	0.104959	0	0	0.367377	0.147795	2.3225	11.8201	0	12.9536	0.336367	1.23726	1.04447	0.732642	0.921716	0.37922	0	2.80683	0.346196	0.831878	1.03879	0	0	2.33676	0.717603	1.06298	0.362831	0.501443	1.71181
120210_Darren_036	7541	Vaccinated	0	0	0	0	0.117939	0	0.393637	0.345627	0.751891	0.550238	6.22263	1.1487	0	4.28609	0.612937	2.53059	0.551142	0.51515	0.813724	0	0.29675	0.374498	0.308163	0.232312	0	10.3911	0.608647	12.793	0.267061	0	1.11324	0	0.738961	0.464147	0	2.38555	0.323358	0.93132	0.848609	0.505997	0.82556	2.50118	1.01374	0.921708	0	0.361238	1.48049
120210_Darren_038	7543	Non-Vaccinated	0	1.08118	0.23869	0	0.196413	0	0.435161	0.196433	0	0.405677	8.80092	1.28963	0	4.76878	0.538056	2.20218	0.463577	0.514177	0.60638	0.28939	0.29465	0.37557	0.401905	0.217899	2.19537	12.0919	0.506935	11.2846	0.453897	1.13221	0.781462	0	1.24692	0.367244	0	2.76714	0.423952	0.74657	0.81999	0.641515	0	2.4824	1.03096	1.26693	0.351867	0.708867	1.88747
120210_Darren_046	7586	Vaccinated	0	0.779135	0.278067	0	0	0.0773868	0.493596	0.179274	0.413	0.222085	8.59072	0	0.194812	5.19346	0.375545	2.25762	0.528329	0.256595	0.802623	0.323387	0	0	0.387096	0	0	9.71034	0.564953	12.8067	0.48355	1.01519	1.05198	0	0.7846	0.288796	0	2.63769	0.369916	0.535988	0.719664	0	0	2.64819	0.577822	1.02503	0.218918	0	1.72926
120210_Darren_047	7541	Vaccinated	0	0	0.252405	0	0	0	0	0	0.490759	0.377776	8.23615	1.10588	0.721101	5.28962	0	2.56481	0	0.331443	0	0	0.090213	0.187643	0.618716	0	1.75694	10.5346	0	12.2743	0.411371	1.08789	0	0	0	0.30198	0	2.95669	0.405876	0.819134	1.12046	0	2.31185	2.3753	0.602623	0	0	0	2.04298
120210_Darren_049	7589	Non-Vaccinated	0	0.854139	0.421608	0	0	0	0.371373	0	0.3315	0.578938	10.4097	0.788772	0.48615	5.08007	0	2.30394	0.457722	0.306109	0.608989	0.208674	0.170347	0	0.442153	0.0937669	2.12814	11.3362	0.670655	11.7039	0.404573	1.40395	0.654816	1.02426	0.937865	0.574251	0	3.10076	0.544746	0.721138	0.98529	0.441866	2.56227	2.56227	0.789611	0.706938	0.28533	0	1.39283
120210_Darren_052	7594	Vaccinated	0	0.68719	0	0	0.0684175	0	0.476295	0.170555	0.351113	0.431383	8.26623	1.00547	0.485663	4.57909	0	2.42926	0.664939	0.326883	0.776802	0.274483	0.231859	0.207772	0	0.160218	2.07727	12.2795	0.410505	14.323	0.231932	1.22771	0.687976	0	0.997921	0.35349	0	3.20186	0.42951	0.81793	0.837865	0.268181	0	2.89057	0.525749	1.04333	0	0.79083	1.90096
120210_Darren_054	7543	Non-Vaccinated	0	0	0.264928	0	0	0.0734444	0.220744	0.17281	0.483589	0	9.33389	1.12795	0.410597	4.34103	0.410425	2.17296	0.613188	0.495895	0.731615	0.247424	0.15985	0.254167	0.340597	0	2.22687	11.3116	0.473932	11.2926	0.41414	1.00641	0.870187	0	0	0.310552	0	2.6191	0.30717	0.938103	0.850539	0.274108	0	2.36504	0.931107	0.856321	0	0.82251	1.33033
120210_Darren_056	7574	Non-Vaccinated	0	1.10194	0	0	0	0	0.630954	0.225734	0.446766	0.295458	9.12537	1.24624	0	4.49495	0.725739	2.6014	0.567494	0.315087	0.406225	0.0960683	0.126976	0.371582	0.546232	0.0987588	2.76808	12.108	0.503918	12.7006	0.216188	0	0.747394	0.698777	1.03603	0.371239	0	2.59526	0.463776	0.901462	0.530804	0.380927	0	3.46396	0.769329	1.68035	0.362115	1.5314	2.03308
120210_Darren_057	Pool	Pool	0	0.730782	0	0	0	0	0.276073	0.111479	0	0.268982	7.4817	1.0573	0.509474	4.2546	0.529613	2.50426	0.400993	0.317099	0.572896	0	0.148471	0.228554	0.367275	0.0911152	1.70971	9.5172	0.620713	10.7709	0.683647	0.943462	0.812516	0.58654	0	0.119923	0	2.46337	0.356022	0.448231	0.952484	0.438765	1.7876	2.00764	0.783284	0.872809	0.335531	0.899423	1.40999
120210_Darren_060	7589	Non-Vaccinated	0	0.674134	0	0	0.127526	0.0935191	0.397718	0.144971	0.299769	0.327317	9.60506	0	0.526417	4.65138	0	2.28456	0.431832	0.344265	0.481082	0	0	0.275617	0.352822	0.0807665	1.83105	11.4522	0	13.7449	0.424928	1.24145	0.956445	0.946698	0.899866	0	0.0170035	2.59361	0.409272	0.837626	1.12964	0.403832	1.27526	2.42342	1.02788	1.18843	0	0.771908	1.41856
120210_Darren_061	7594	Vaccinated	0	0.746669	0.283322	0	0	0.0862118	0.821993	0.350447	0.4819	0.386079	7.9445	1.30591	0.318308	5.13804	0	2.54239	0.588489	0.313575	0.590131	0.472291	0	0	0.378785	0.185735	1.99565	11.6008	0.621498	14.5128	0.418464	1.44311	0	0	0	0.361399	0.00749668	3.23291	0.292371	0.595986	0.950944	0.394686	3.36789	3.36789	1.06036	1.37816	0	0.257426	1.69615
120210_Darren_064	7541	Vaccinated	0	0	0.189628	0	0	0	0.294723	0	0.297928	0.241718	8.28558	1.16737	0.421954	4.31046	0	2.31958	0.531702	0.312329	0.669275	0.178473	0	0.152446	0.379256	0.0892367	1.53861	10.1966	0.873132	13.6867	0.603919	1.05775	1.12106	1.2679	0	0.550293	0	2.76727	0.241242	0.707312	0.868758	0.457299	1.32109	3.02276	0.726986	1.29021	0.286497	0.368437	1.64328
120210_Darren_066	Pool	Pool	0	0.604196	0	0	0.0549238	0	0.356041	0.179418	0.366158	0.270957	7.6634	0.750625	0.496559	3.54264	0.327255	2.18199	0.306693	0.267296	0	0.270568	0.158961	0	0	0.087878	1.68432	11.134	0.734579	13.4671	0.289265	0.974781	0	1.27423	1.04721	0.282195	0	2.94238	0.267296	0.709666	0.517103	0.32658	2.6534	2.6534	0.675105	0.989688	0.292149	0.869784	1.2316
120210_Darren_068	7543	Non-Vaccinated	0	0.667859	0.437839	0	0	0	0.550739	0.130484	0.2974	0.325344	8.78345	1.33718	0	4.31086	0.540778	2.45181	0.291868	0.404295	0	0	0	0.1487	0.479156	0.132878	1.90993	10.0444	0.692546	11.9899	0.235442	0.994134	0.996089	0.925245	0	0	0.0494381	2.21201	0.333985	0.694801	1.14074	0	1.45316	2.60862	0.680525	0.911503	0.286699	0.861129	1.7307
120210_Darren_072	7586	Vaccinated	0	0	0	0	0	0.0636065	0.511898	0.0794718	0.433319	0.230798	6.83993	0.866054	0.294037	3.75958	0.486282	1.98756	0.318875	0.373256	0	0	0	0	0	0.123238	1.97512	11.1284	0.673426	12.9645	0.465673	1.07527	0.714878	0	1.17284	0.298156	0	0	0.553089	0.773622	1.03758	0.488049	0	2.6187	0.960214	1.18895	0	0.399025	1.81052
120210_Darren_073	7574	Non-Vaccinated	0	0	0.429596	0	0.142236	0	0.46366	0	0.287472	0.452943	9.17244	1.61098	0.206894	4.91177	0.291865	2.66798	0.38757	0.372785	0.627041	0.307268	0	0.209311	0.385361	0.0868129	2.67076	11.256	0.812711	3.55445	0	1.48488	0.973676	0	1.15078	0.410918	0	2.54639	0.205459	0.489313	1.18124	0.268313	0	3.06423	1.26804	1.62849	0.346464	0.98213	1.96753
120210_Darren_075	7543	Non-Vaccinated	0	1.18971	0	0	0	0	0.285697	0.118449	0	0.333412	8.53532	0	0	3.86377	0.574697	2.33827	0	0.337799	0.627341	0.2029	0.313213	0.164312	0.492006	0.197415	0	10.8906	1.1136	11.003	0.204648	1.05266	0.762248	1.00901	0.670385	0.355347	0	3.2016	0.524553	0.869897	0.798434	0.322271	1.54725	2.29142	0.785711	0.754686	0	0.339202	1.28942
120210_Darren_078	7589	Non-Vaccinated	0	0	0.346322	0	0.0683933	0	0.292897	0.0912049	0	0.296371	8.88135	0	0.261904	3.58706	0.171523	2.33749	0.542164	0.217867	0.579063	0	0	0	0.248995	0.242957	2.49019	11.3372	0.649698	11.4031	0.238684	1.50773	0.894362	1.23929	0.748884	0.297575	0	2.62172	0.425747	0.666272	0.802152	0.533108	1.22917	2.44305	0.611733	0.826944	0	0.888142	1.44598
120210_Darren_079	7541	Vaccinated	0	0	0.245454	0	0	0	0	0.209907	0.279741	0.279145	6.97637	0	0	4.35315	0.635833	1.95612	0	0.228395	0.889558	0	0	0.249695	0.27381	0	1.75833	10.2685	0.733412	13.0511	0.276162	1.3614	0.779154	1.93516	0.729609	0	0	2.66393	0.240236	0.78732	0.703365	0.361097	1.27015	2.87362	0.687621	1.02951	0	0.561052	1.55076
120210_Darren_081	7586	Vaccinated	0	0.698131	0.363992	0	0.0868618	0	0.266133	0.24404	0.466579	0.437668	7.73875	1.30389	0.17786	4.08461	0	1.98978	0.483408	0.339175	0.501663	0.210963	0	0.194405	0	0.0992706	1.29755	11.1822	0.623057	13.6578	0.26405	1.00816	0.947207	1.20779	1.54165	0.439411	0	2.74084	0	0.588927	0.888888	0.323644	1.69839	2.76033	0.972557	0.687364	0.286096	0.830807	1.55168
120210_Darren_084	7574	Non-Vaccinated	0	0.879022	0	0	0.0595638	0.170921	0	0.29568	0.341842	0.404685	9.51955	1.01678	0.156271	4.56545	0.234257	2.82085	0.419944	0.433685	0.571365	0.320478	0	0	0.564954	0.0908351	2.56708	11.5235	0.760472	12.3624	0.332075	0.940587	0.82504	0	0	0.398621	0	2.74061	0.283848	0	0	0.66508	0.425827	2.893	0.629358	1.20609	0	0.811899	1.66872
120210_Darren_085	7594	Vaccinated	0	1.10984	0	0	0	0.0844441	0.371278	0.358123	0.484166	0.379045	8.51005	1.21841	0	4.32864	0.549935	2.23576	0.558418	0.220763	0	0.300001	0.116613	0	0.510513	0.277459	1.94173	11.8901	0.651865	15.1474	0.566982	0	0.941533	1.28202	0.949433	0.172909	0	2.92262	0.24529	0.722218	1.04656	0.380305	0	2.83441	1.04763	1.05533	0	0.959241	1.94624
120210_Darren_088	Pool	Pool	0	0	0.19143	0	0	0	0.338433	0.158766	0.242654	0.343112	7.6955	1.06877	0	3.78523	0.5926	0	0	0.364001	0.600215	0	0.368395	0.21484	0.668728	0.182001	1.93912	9.93208	0.599671	10.9728	0.43225	1.29031	0.814137	0	0.773791	0.398852	0	2.74529	0.253986	0.517559	0.711973	0.425325	2.23186	2.33133	0.696125	0.909036	0.274937	0.618431	1.37944
[truncated: 3,839 more columns]

## Sheet: HILIC day 6 p.i.
Primary ID (AMRTP)			0.6461_100.076	1.2389_100.076	0.4845_101.06	3.4473_101.072	4.3696_101.072	4.6849_101.072	4.8402_101.072	4.9656_101.072	5.0785_101.072	5.5669_101.072	5.6596_101.072	5.8657_101.072	6.4509_101.072	10.795_101.072	10.9004_101.072	11.0567_101.072	11.1984_101.072	4.1452_101.073	4.5029_101.073	5.4166_101.073	11.6128_101.073	3.8631_101.074	4.2825_101.074	1.6351_101.108	1.0414_102.034	2.5651_102.034	0.5119_102.093	4.0267_102.128	4.2019_102.128	0.5452_103.069	0.5349_103.075	0.4197_103.955	0.6219_103.957	11.2331_103.957	4.8932_104.107	0.4752_105.071	6.3206_106.086	4.5456_106.952	0.3248_107.968	1.4997_108.045	0.6188_108.081	0.72_108.084	4.7355_109.076	0.4953_109.101	0.4657_110.095	0.9838_110.097	0.9098_111.092
Ret. Time			0.6461	1.2389	0.4845	3.4473	4.3696	4.6849	4.8402	4.9656	5.0785	5.5669	5.6596	5.8657	6.4509	10.795	10.9004	11.0567	11.1984	4.1452	4.5029	5.4166	11.6128	3.8631	4.2825	1.6351	1.0414	2.5651	0.5119	4.0267	4.2019	0.5452	0.5349	0.4197	0.6219	11.2331	4.8932	0.4752	6.3206	4.5456	0.3248	1.4997	0.6188	0.72	4.7355	0.4953	0.4657	0.9838	0.9098
m/z			100.076	100.076	101.06	101.072	101.072	101.072	101.072	101.072	101.072	101.072	101.072	101.072	101.072	101.072	101.072	101.072	101.072	101.073	101.073	101.073	101.073	101.074	101.074	101.108	102.034	102.034	102.093	102.128	102.128	103.069	103.075	103.955	103.957	103.957	104.107	105.071	106.086	106.952	107.968	108.045	108.081	108.084	109.076	109.101	110.095	110.097	111.092
Sample ID	Animal	Group
121121_Darren_007	Pool	Pool	0	518.328	430	0	0	0	0	0	0	0	0	0	0	0	2655.27	0	0	0	691.955	0	0	0	0	507.423	66	94	0	19396.8	3488.02	1388.76	1388.76	0	0	0	76717.1	18557.3	191.581	0	1097.77	387.294	15566.4	0	1803.49	0	310.836	0	2653.36
121121_Darren_008	Pool	Pool	0	660.523	559.34	0	0	615.939	0	0	0	0	0	0	0	0	2375.43	0	0	0	575.328	0	0	0	0	309.874	134.919	154	0	16677.9	3497.44	929.57	1304.09	0	0	0	74785.6	16464	281.408	0	1116.85	408.856	16178.5	0	1916.66	0	356.407	0	4428.91
121121_Darren_009	Pool	Pool	0	505.891	386.423	0	0	0	0	0	0	0	0	0	0	0	2589.21	0	0	0	684.824	0	0	0	0	270.134	114.376	0	0	19216.1	3365.64	0	1546.03	0	0	0	73016.2	21266.4	334.615	0	943	0	14950.1	0	2108.6	0	234	0	2397.49
121121_Darren_010	Pool	Pool	0	673.503	529.257	0	0	510.218	0	0	0	0	0	0	0	0	2384.47	0	0	0	560.089	0	0	0	0	367.258	248.472	292	0	18767.9	3339.37	0	1359.49	0	0	0	72358.2	19746.8	0	0	937.129	405.241	15164.6	0	2185.06	0	372	0	2715.42
121121_Darren_011	Pool	Pool	0	593.455	391.768	0	0	638.396	0	0	0	0	0	0	0	0	2754.44	0	0	0	703.728	0	0	0	0	339.293	178	0	0	17703.3	3016.15	0	1263.13	0	0	0	72828.9	18192.3	339	0	1068	465.617	14431.3	0	2083.29	0	235.169	0	2904.01
121121_Darren_012	7541	Vaccinated	0	416.139	601	0	697.284	0	0	0	0	0	0	0	0	0	2669.2	0	0	0	590.298	0	0	0	0	427	130	108	0	27280.6	2519.46	0	747.042	0	0	0	63387.1	19262	533.279	0	900	492	15036.7	0	2025.78	0	361.741	0	2580.58
121121_Darren_013	7566	Vaccinated	0	773	0	0	0	509.13	0	0	0	0	0	0	0	0	2333.91	0	0	0	0	0	0	0	0	348.943	193.246	136.236	0	15479.5	1463.5	0	2169.81	0	0	0	65167.7	15798.8	303.859	0	1063.1	502	14952.1	0	2156.12	0	274	0	3619.41
121121_Darren_014	7586	Vaccinated	0	892.368	546.726	0	0	0	0	0	0	0	0	0	0	0	1932.36	0	0	0	0	0	0	0	0	377	0	0	0	18806.9	3354.36	0	1311.82	0	0	0	64232.2	24111.3	306	0	1273.87	324.473	15815.5	0	2198.56	0	294	0	2615
121121_Darren_015	7564	Vaccinated	0	761.04	285.642	0	0	551.349	0	0	0	0	0	0	0	0	2572.76	0	0	0	744.164	0	0	0	0	592	155	58	0	17921.9	1877.04	0	1532.78	0	0	0	68907.5	18316.8	410.762	0	1040.7	471.345	15943.5	0	1716.84	0	298.658	0	2852.73
121121_Darren_016	7565	Vaccinated	0	403.586	796	0	0	0	0	0	0	0	0	0	0	0	2463.89	0	0	0	0	0	0	0	0	386.037	178	34	0	16002.5	1576.27	1952.64	1952.64	0	0	0	68773.6	17392.8	0	0	852.561	325.741	17155.4	0	2058.23	0	263.599	0	2746.03
121121_Darren_017	7546	Non-Vaccinated	0	658	449.569	0	0	0	0	0	0	0	0	0	0	0	2876.54	0	0	0	0	0	0	0	0	0	100	109	0	12559.5	2634.08	1205.29	1288.77	0	0	0	120334	18585.5	822.09	0	1082.9	431.362	15724.3	0	1956.27	0	396	0	2661.17
121121_Darren_018	7589	Non-Vaccinated	0	460	0	0	0	538.927	0	0	0	0	0	0	0	0	2719.38	0	0	0	0	0	0	0	0	243	55	24	0	22992.3	2580.5	805.463	1058	0	0	0	51068.3	18168.4	0	0	819.446	267.079	15368.2	0	1197.11	0	393.873	0	4028.88
121121_Darren_019	7543	Non-Vaccinated	0	553.324	438.099	0	0	0	0	0	0	0	0	0	0	0	3063.82	0	0	0	533.341	0	0	0	0	0	86	35	0	19699.5	0	842.766	1191.29	0	0	0	76127.1	22620	420.898	0	1042.89	359.965	15879.1	0	2176.4	0	307.374	0	2385.64
121121_Darren_020	7593	Non-Vaccinated	0	0	512.059	0	0	0	0	0	0	0	0	0	0	0	2829.13	0	0	0	0	0	0	0	0	622.172	106.236	0	0	21148.8	3734.51	0	2851.34	0	0	0	80220.7	15640.9	481.108	0	1083	223.108	17750.3	0	2358.62	0	0	0	3001.25
121121_Darren_021	7595	Non-Vaccinated	0	0	446	0	506.75	0	0	0	0	0	0	0	0	0	3138.24	0	0	0	0	0	0	0	0	320.573	100	87	0	16127.3	7450.41	0	1337.87	0	0	0	92584.7	14395.5	528.167	0	875	398.193	16060.1	0	2160	0	321	0	2688.98
121121_Darren_022	Pool	Pool	0	569	344.822	0	602.016	0	0	0	0	0	0	0	0	0	2032.3	0	0	0	0	0	0	0	0	335.709	196	46	0	18875.9	3205.14	1112	1470.78	0	0	0	70252.1	18866.3	389.625	0	811	399.97	14850.9	0	2404.85	0	280	0	2510.8
121121_Darren_023	7574	Non-Vaccinated	0	436.696	519.33	0	0	0	0	0	0	0	0	0	0	0	2946.4	0	0	0	0	0	0	0	0	292	27	65	0	20516.4	7907.2	0	810.799	0	0	0	87390.6	14967.7	354	0	1093.51	222.018	16744	0	2156.63	0	206	0	3819.64
121121_Darren_024	7594	Vaccinated	0	602	356	0	0	0	0	0	0	0	0	0	0	0	2685.92	0	0	0	0	0	0	0	0	295.792	155	72	0	20226	2178.11	467.008	691.079	0	0	0	61108.2	17018.2	324	0	863.667	320	16826.3	0	2392.59	0	210.581	0	2621.79
121121_Darren_025	7594	Vaccinated	0	552.808	466.896	0	537.182	490.633	0	0	0	0	0	0	0	0	2622.81	0	0	0	0	0	0	0	0	597.026	135.575	90	0	19935.8	1803.57	763.497	672.497	0	0	0	63763.9	18662.7	0	0	1032.14	449.967	16916.4	0	2139.78	0	324.882	0	3061.27
121121_Darren_026	Pool	Pool	0	473.857	432.377	0	0	612.018	0	0	0	0	0	0	0	0	2942.5	0	0	0	656.202	0	0	0	0	444	81	57	0	20067.5	3155.06	1312.75	1312.75	0	0	0	74132.6	18961.6	351.153	0	1002.65	329.241	15058.2	0	1984.39	0	365.01	0	2824.13
121121_Darren_027	7541	Vaccinated	0	0	349	0	0	658.415	0	0	0	0	0	0	0	0	2829.87	0	0	0	0	0	0	0	0	395.402	140	41	0	25131.5	2637.96	680.347	728	0	0	0	59623.3	20268	369.931	0	1108	398.626	15012.5	0	1997.42	0	0	0	2835.95
121121_Darren_028	7546	Non-Vaccinated	0	821.644	470	0	675.767	520.804	0	0	0	0	0	0	0	0	3314.32	0	0	0	0	0	0	0	0	304.203	196	66	0	13435.3	2686.06	1363.61	1363.61	0	0	0	119699	18656	566	0	1007.46	622.45	16288.8	0	1942	0	293	0	4226.71
121121_Darren_029	7589	Non-Vaccinated	0	0	525.415	0	0	693.739	0	0	0	0	0	0	0	0	2445.48	0	0	0	602.008	0	0	0	0	177.309	81.8202	143.999	0	22797.1	2327.74	757	757	0	0	0	52859	18059.2	357.559	0	904.867	427.031	15719.6	0	1397.21	0	333	0	2431.69
121121_Darren_030	7543	Non-Vaccinated	0	0	0	0	662.457	0	0	0	0	0	0	0	0	0	2485.8	0	0	0	672.536	0	0	0	0	194	221.727	57	0	19442.2	1799	898.863	922.512	0	0	0	81312.8	22817.1	0	0	1129.51	279.615	15878.6	0	2257.45	0	267.258	0	2738.09
121121_Darren_031	7565	Vaccinated	0	450.079	409.647	0	0	617.535	0	0	0	0	0	0	0	0	2656.66	0	0	0	0	0	0	0	0	291.059	173.936	78.9073	0	16525.6	1524.76	0	1933.68	0	0	0	68982.6	17610.9	0	0	704.88	280.317	16167.7	0	2009.42	0	428	0	2441.17
121121_Darren_032	7593	Non-Vaccinated	0	0	625.534	0	585.276	561.368	0	0	0	0	0	0	0	0	2248.83	0	0	0	893.545	0	0	0	0	468	116	49	0	21598.1	2749.31	2187.6	2516.76	0	0	0	81863.8	18174.3	463.817	0	1275.42	305	17316.1	0	2782.78	0	371.112	0	2760.14
121121_Darren_033	7586	Vaccinated	0	683.327	558	0	0	0	0	0	0	0	0	0	0	0	2416.11	0	0	0	0	0	0	0	0	329	87	67	0	18354.4	2941	766.661	1053.41	0	0	0	65476.7	21506.2	323.258	0	1162.71	530.217	15695.1	0	1887.97	0	154	0	3143.23
121121_Darren_034	7595	Non-Vaccinated	0	457	0	0	540.213	0	0	0	0	0	0	0	0	0	2663.75	0	0	0	0	0	0	0	0	0	143	97.1432	0	16590	7581.76	1194.25	1288.89	0	0	0	96242.7	15192.6	397.124	0	633.285	0	16147.2	0	1887.36	0	480.477	0	2305.57
121121_Darren_035	7566	Vaccinated	0	626	484.518	0	665.061	641.423	0	0	0	0	0	0	0	0	2179.28	0	0	0	607.842	0	0	0	0	504	192.634	99	0	16526.5	1700.17	2331.43	2331.43	0	0	0	66611.2	17489.9	187	0	1080.49	0	15737.3	0	2059.83	0	221.522	0	2515.1
121121_Darren_036	7574	Non-Vaccinated	0	0	426.26	0	563.125	0	0	0	0	0	0	0	0	0	2629.48	0	0	0	493.355	0	0	0	0	420.881	65	87.4876	0	21560.1	9008.86	0	685	0	0	0	89821.7	17269.8	468	0	1142.75	320.527	16263.1	0	2173.52	0	0	0	2314.72
121121_Darren_037	7564	Vaccinated	0	796.444	325	0	0	0	0	0	0	0	0	0	0	0	2448.89	0	0	0	0	0	0	0	0	460.617	19	122	0	18051.2	1727.68	1424.13	1406.13	0	0	0	71119.4	21132.1	317.381	0	1011.82	368.718	16277.2	0	1912.81	0	229	0	2876.74
121121_Darren_038	7543	Non-Vaccinated	0	504.161	439.143	0	375.159	647.372	0	0	0	0	0	0	0	0	2776.84	0	0	0	515.397	0	0	0	0	247	165	99	0	19932.8	1271.55	0	944.856	0	0	0	80555.9	22116.2	255.849	0	1126.68	276.489	16991.6	0	2599.62	0	315.774	0	4056.28
121121_Darren_039	7594	Vaccinated	0	577.678	347.939	0	507.586	0	0	0	0	0	0	0	0	0	2292.01	0	0	0	652.601	0	0	0	0	297.199	132	0	0	20780.7	2073.18	0	676	0	0	0	66710.5	18532.4	0	0	894.785	360.722	15966.7	0	2579.34	0	266	0	2640.78
121121_Darren_040	7566	Vaccinated	0	641	449.074	0	0	623.581	0	0	0	0	0	0	0	0	2478.75	0	0	0	0	0	0	0	0	335.662	41	0	0	15286.9	1417.53	0	1962.53	0	0	0	63268.2	18111.3	270.573	0	1071.8	427	15875.4	0	2102.6	0	271	0	2603.14
121121_Darren_041	7574	Non-Vaccinated	0	470.387	553.362	0	0	550.222	0	0	0	0	0	0	0	0	3148.92	0	0	0	724.034	0	0	0	0	249.903	120	34	0	20991.6	8174.07	540.7	759.949	0	0	0	88805.8	15941	360.068	0	671.914	245.138	17624.8	0	2039.39	0	505	0	2443.66
121121_Darren_042	7593	Non-Vaccinated	0	0	432.537	0	0	0	0	0	0	0	0	0	0	0	2607.23	0	0	0	840.433	0	0	0	0	445.768	193	77	0	21954.3	2710.27	0	3135	0	0	0	84546.1	17989	294.672	0	841.562	246	16453.9	0	2685.79	0	527.015	0	2397.7
121121_Darren_043	7586	Vaccinated	0	826.197	492	0	0	951.525	0	0	0	0	0	0	0	0	3390.69	0	0	0	992.461	0	0	0	0	568.65	124	148	0	18871.9	2760.74	1115.99	1115.99	0	0	0	70052.7	23628.1	0	0	1255.22	577.247	15737.5	0	2139.03	0	360.756	0	3181.46
121121_Darren_044	Pool	Pool	0	666.71	451	0	0	0	0	0	0	0	0	0	0	0	2485.42	0	0	0	758.345	0	0	0	0	380.472	63	91	0	19910.7	3196.7	0	1330.39	0	0	0	73643.7	21111.7	0	0	691.14	316	17092.9	0	2124.18	0	0	0	2657.96
121121_Darren_045	7595	Non-Vaccinated	0	510.455	375.761	0	0	0	0	0	0	0	0	0	0	0	1752.68	0	0	0	696.152	0	0	0	0	279.571	429	113.435	0	15743.1	7409.86	0	1342	0	0	0	92075.2	14614.1	258.096	0	812.521	320.324	16414	0	1821.09	0	306.889	0	3025.29
121121_Darren_046	7565	Vaccinated	0	466.997	641.344	0	556.606	692.993	0	0	0	0	0	0	0	0	3027.07	0	0	0	776.891	0	0	0	0	386	151	139.583	0	16292.3	1852.88	0	1698.81	0	0	0	73657	18377.5	0	0	833.381	446.994	15921.2	0	2209.72	0	258.61	0	2807
121121_Darren_047	7564	Vaccinated	0	746.399	380.329	0	0	0	0	0	0	0	0	0	0	0	2663.99	0	0	0	1056	0	0	0	0	233	0	135.432	0	17835.4	1718.43	0	1363.83	0	0	0	68161.5	18824.6	372.485	0	1134.02	518.034	14641.9	0	2060.82	0	153.903	0	2527.64
121121_Darren_048	7589	Non-Vaccinated	0	565.604	538.208	0	619.781	732.601	0	0	0	0	0	0	0	0	1939.45	0	0	0	0	0	0	0	0	0	219.108	99.4808	0	23306.4	2275.38	0	732.726	0	0	0	51048.1	18311.9	332	0	899.194	250.637	14555.6	0	1852.28	0	0	0	3383.92
121121_Darren_049	7546	Non-Vaccinated	0	728.037	659.942	0	494.054	757.313	0	0	0	0	0	0	0	0	3183.64	0	0	0	765.635	0	0	0	0	0	76	56	0	11903.1	2780.59	1102.59	1129.31	0	0	0	119616	18043.6	479.381	0	659.007	387.112	15610.5	0	2119.65	0	282.741	0	2482.49
121121_Darren_050	7541	Vaccinated	0	554.491	530.646	0	355.366	0	0	0	0	0	0	0	0	0	2746.59	0	0	0	0	0	0	0	0	500.801	124	75	0	23511.7	2893.13	698.034	698.034	0	0	0	62039.9	20212.9	361	0	825.992	376.717	14230.5	0	2028.4	0	233	0	1898.91
121121_Darren_052	7564	Vaccinated	0	927.903	430.22	0	0	0	0	0	0	0	0	0	0	0	0	0	0	0	0	0	0	0	0	471.547	116.377	62	0	18090.9	1740.36	1326.19	1326.19	0	0	0	67256.8	20570.2	505.25	0	1021.03	443.064	15536.8	0	1954.18	0	314.083	0	2435.1
121121_Darren_053	7589	Non-Vaccinated	0	434.788	424.208	0	553.396	1009.58	0	0	0	0	0	0	0	0	3061.35	0	0	0	0	0	0	0	0	318.552	33	90	0	24176	2024.49	1148.35	1091.09	0	0	0	53655.1	17649.5	0	0	883.804	180.414	14042.5	0	2041.63	0	0	0	4202.64
121121_Darren_054	7565	Vaccinated	0	505.275	519.774	0	0	0	0	0	0	0	0	0	0	0	3140.63	0	0	0	0	0	0	0	0	375.607	62	53	0	15630.6	2052.91	1678.96	1678.96	0	0	0	69775	17686.2	0	0	945.531	200.396	15588.9	0	1683.92	0	283.54	0	2712.92
121121_Darren_055	7594	Vaccinated	0	525.275	480.454	0	580.153	0	0	0	0	0	0	0	0	0	2339.11	0	0	0	677.417	0	0	0	0	432	105	0	0	19011.1	2098.17	623.913	768	0	0	0	62883.6	17106.2	0	0	1095.85	470.406	17658.9	0	2288.03	0	260	0	2145.94
121121_Darren_056	7541	Vaccinated	0	0	447.938	0	231.984	692.963	0	0	0	0	0	0	0	0	2592.09	0	0	0	431.4	0	0	0	0	377	193	120.228	0	22585.1	2009.36	544.862	683.195	0	0	0	58987.3	18299.8	0	0	850.685	428.338	13980	0	1920.25	0	254	0	2262.87
121121_Darren_057	7574	Non-Vaccinated	0	0	303.328	0	394.047	323.758	0	0	0	0	0	0	0	0	2035.24	0	0	0	671.066	0	0	0	0	349.246	165.882	113.094	0	19569.5	7918.84	862	843	0	0	0	82590.9	15762.2	346.261	0	781.981	261.873	15506.9	0	1771.49	0	435.016	0	2042.8
121121_Darren_058	7586	Vaccinated	0	848.228	569	0	0	560.891	0	0	0	0	0	0	0	0	2856.99	0	0	0	851.668	0	0	0	0	524	108	182.387	0	16901.1	2874.3	0	1013.4	0	0	0	63383	23851.7	345	0	1023.13	344.273	15344.7	0	2084.48	0	0	0	3306.53
121121_Darren_059	7593	Non-Vaccinated	0	0	541.228	0	572.245	476.984	0	0	0	0	0	0	0	0	2276.58	0	0	0	543.618	0	0	0	0	386	144	76.8642	0	20896.3	2872.05	2497.76	2945.67	0	0	0	82425.4	17729	410.993	0	811.5	276	16330.4	0	3109.93	0	275	0	2375.51
121121_Darren_060	7546	Non-Vaccinated	0	836	429.766	0	0	971.004	0	0	0	0	0	0	0	0	2895.08	0	0	0	569.333	0	0	0	0	415.61	194.053	44	0	12035.7	2487.71	993.456	1028.98	0	0	0	113240	19463	480.603	0	771.763	390.098	16554	0	2258.67	0	395	0	2586.86
121121_Darren_061	Pool	Pool	0	0	0	0	502.129	567.928	0	0	0	0	0	0	0	0	2684.15	0	0	0	0	0	0	0	0	356	106	56	0	17946	3164.68	1205.29	1205.29	0	0	0	70871.6	17336.6	271	0	841	290	15056.1	0	2169.32	0	273	0	2210.99
121121_Darren_062	7543	Non-Vaccinated	0	0	0	0	628.846	453.067	0	0	0	0	0	0	0	0	2796.96	0	0	0	506.105	0	0	0	0	0	174	63	0	19034.2	1763.72	0	1016	0	0	0	81747.5	22215.4	0	0	1032.24	345.747	15920	0	1944.7	0	246	0	2245.96
121121_Darren_063	7595	Non-Vaccinated	0	508.624	493.543	0	0	0	0	0	0	0	0	0	0	0	2446.06	0	0	0	731.54	0	0	0	0	218	80	116.713	0	14921.3	7261.36	1291.97	1204	0	0	0	86948.3	14811.4	0	0	653.279	0	14448.5	0	1945.72	0	473.102	0	3700.8
121121_Darren_064	7566	Vaccinated	0	639.3	348.29	0	0	0	0	0	0	0	0	0	0	0	2994.34	0	0	0	627.125	0	0	0	0	529.61	125	192	0	13414.6	607.824	0	1766.54	0	0	0	60131.1	17232.4	284.752	0	818.86	243.775	13757.3	0	0	0	367.387	0	2083.1
121121_Darren_065	7595	Non-Vaccinated	0	0	422	0	598.352	810.792	0	0	0	0	0	0	0	0	2607.37	0	0	0	0	0	0	0	0	230	181.21	0	0	14722.8	7006.29	0	1231.92	0	0	0	80923.8	13452.2	378.259	0	590	367.134	14426.3	0	1560.42	0	326.72	0	2145.6
121121_Darren_066	7543	Non-Vaccinated	0	386.213	460.145	0	583.988	478.93	0	0	0	0	0	0	0	0	2290.88	0	0	0	719.304	0	0	0	0	286	87	54	0	18969.3	2235.67	915	955	0	0	0	74322.3	22661.3	0	0	1028.3	236.772	14964.9	0	2234.33	0	0	0	2100.36
121121_Darren_067	7546	Non-Vaccinated	0	710.134	431.365	0	725.271	642.914	0	0	0	0	0	0	0	0	3058.72	0	0	0	580.778	0	0	0	0	331.703	206	0	0	11794	2687.78	0	1074	0	0	0	113585	17812.8	651.922	0	870.25	596	15312.2	0	1869.88	0	238	0	2141.52
121121_Darren_068	7564	Vaccinated	0	804.44	414.091	0	0	0	0	0	0	0	0	0	0	0	2889.71	0	0	0	684.336	0	0	0	0	550.875	138	119	0	16980	1677.51	1040.3	1227.95	0	0	0	74659.4	20489.2	0	0	831.854	411.087	14810.1	0	2191.48	0	0	0	3808.39
121121_Darren_069	7586	Vaccinated	0	821.897	601.625	0	578.777	0	0	0	0	0	0	0	0	0	2780.79	0	0	0	708.464	0	0	0	0	559.088	66.0692	36	0	17853.9	3316.37	839	1027.77	0	0	0	66858.4	24518.9	233	0	851.981	504.054	14311.1	0	2236.18	0	0	0	2191.63
121121_Darren_070	7541	Vaccinated	0	535	493.077	0	0	572.612	0	0	0	0	0	0	0	0	2232.06	0	0	0	752.636	0	0	0	0	389.383	101.092	59	0	23199	2544.71	543	644.644	0	0	0	57451.8	18697.8	0	0	979.429	432.31	14211.2	0	1844.05	0	307	0	1876.11
121121_Darren_071	7593	Non-Vaccinated	0	0	633.948	0	522.938	637.122	0	0	0	0	0	0	0	0	2516.09	0	0	0	0	0	0	0	0	556	148.279	31	0	20270.6	2853.25	0	2878.65	0	0	0	80592.4	18696.1	0	0	733.1	0	16522.4	0	2558.25	0	0	0	1848.61
121121_Darren_072	7594	Vaccinated	0	459.616	514.46	0	417.794	529.669	0	0	0	0	0	0	0	0	2572.32	0	0	0	679.864	0	0	0	0	376.21	334	288	0	19330	1621.78	573.439	540.737	0	0	0	61484.8	18365.2	0	0	1116.02	378.592	16913.2	0	2340.13	0	0	0	2028.74
121121_Darren_073	Pool	Pool	0	394.806	437.322	0	0	0	0	0	0	0	0	0	0	0	2767.29	0	0	0	584.289	0	0	0	0	436	77	132.639	0	18104.7	3095.56	846.559	1104.6	0	0	0	66617.5	18881.3	306.939	0	762.758	325.733	14816.3	0	2240.14	0	185.627	0	3045.22
121121_Darren_074	7574	Non-Vaccinated	0	540.236	456.179	0	724.654	510.363	0	0	0	0	0	0	0	0	3384.95	0	0	0	0	0	0	0	0	373.017	120.28	775.824	0	19613.4	8528.73	598.815	598.815	0	0	0	90917.1	18262.2	364.978	0	857	250	14102.8	0	2244.36	0	211.842	0	1682
121121_Darren_075	7566	Vaccinated	0	778.707	480	0	558.992	773.29	0	0	0	0	0	0	0	0	2709.01	0	0	0	773.464	0	0	0	0	556.106	70	0	0	14867.9	1486.84	2221.88	2221.88	0	0	0	64144.8	18082.5	402	0	650.149	567	13588.2	0	2275.22	0	166	0	2475.41
121121_Darren_076	7565	Vaccinated	0	464.74	724.122	0	574.858	775.12	0	0	0	0	0	0	0	0	3430.28	0	0	0	0	0	0	0	0	0	150	134.282	0	15511.5	1861.22	1877.51	1854.51	0	0	0	75492.6	21562.4	0	0	522.729	345.198	13799.7	0	1820	0	0	0	1697.53
121121_Darren_077	7589	Non-Vaccinated	0	0	350.61	0	481.605	714.187	0	0	0	0	0	0	0	0	2779.5	0	0	0	870.245	0	0	0	0	323.082	336.435	41	0	21880.1	2338.3	745.725	725.213	0	0	0	59758.2	19448.2	292	0	742.547	281	14509.2	0	2420.19	0	0	0	2436.1
121121_Darren_079	7594	Vaccinated	0	531.934	397.746	0	687.953	630.035	0	0	0	0	0	0	0	0	2667.7	0	0	0	621.581	0	0	0	0	304.313	79	121.684	0	18433.5	2409.62	647	699.062	0	0	0	69275.7	17965.9	226.971	0	686.574	369.345	14426.7	0	2731.96	0	169.387	0	1874.85
121121_Darren_080	7574	Non-Vaccinated	0	366	398	0	0	0	0	0	0	0	0	0	0	0	2974.76	0	0	0	795.478	0	0	0	0	500.358	503.895	387	0	19486.1	8422.57	0	761	0	0	0	90885.5	17549.6	325.974	0	851	252.069	14665.4	0	2287.6	0	226.45	0	1794.94
121121_Darren_081	7593	Non-Vaccinated	0	0	628.393	0	669.169	514.321	0	0	0	0	0	0	0	0	2809.07	0	0	0	954.021	0	0	0	0	479.874	284.146	541.209	0	18557.9	2736.92	0	2935.25	0	0	0	85797.5	19076.5	0	0	870.86	300.176	16250.2	0	2756.93	0	327.462	0	1776.42
121121_Darren_082	7595	Non-Vaccinated	0	637.491	403	0	577.508	807.007	0	0	0	0	0	0	0	0	3121.6	0	0	0	731.652	0	0	0	0	306	135	85	0	14840.6	7219.69	1357.99	1357.99	0	0	0	92524.4	15915.9	370	0	783.384	417.302	14590.6	0	2045.11	0	227	0	1871.5
121121_Darren_083	7566	Vaccinated	0	1007.49	0	0	542.628	0	0	0	0	0	0	0	0	0	3138.59	0	0	0	773.694	0	0	0	0	472.308	154	267.753	0	14927.6	1562.28	0	2380.54	0	0	0	68669	18147.4	278.613	0	830.625	604.248	14418.5	0	1915.56	0	275.8	0	3133.73
121121_Darren_084	7589	Non-Vaccinated	0	0	608.473	0	637.43	0	0	0	0	0	0	0	0	0	2792.52	0	0	0	682.179	0	0	0	0	334.617	726.894	264	0	20938.4	2420.1	973.002	973.002	0	0	0	54195.4	19038	0	0	625.774	361.077	15335.1	0	2138.37	0	214	0	2088.54
121121_Darren_085	7565	Vaccinated	0	0	433.593	0	683.903	0	0	0	0	0	0	0	0	0	2357.49	0	0	0	832.273	0	0	0	0	591.806	290	342.04	0	14677	1799.99	0	1647	0	0	0	72419.3	20362.2	407.254	0	641	244.276	15879.6	0	2445.78	0	363	0	1631.24
121121_Darren_086	7586	Vaccinated	0	721	612.796	0	0	0	0	0	0	0	0	0	0	0	2747.53	0	0	0	836.986	0	0	0	0	432	272	199.789	0	16522.2	2850.07	718.05	1087	0	0	0	66285.4	23893.1	298.026	0	903.375	569.957	14010.7	0	2008.16	0	0	0	1575.97
121121_Darren_087	7541	Vaccinated	0	0	521.378	0	0	592.117	0	0	0	0	0	0	0	0	2600.21	0	0	0	847.882	0	0	0	0	463.144	49	24	0	23087.5	0	0	743.977	0	0	0	61381.1	19140	0	0	608.531	382.936	13378.9	0	1798.71	0	0	0	1701.14
121121_Darren_088	7543	Non-Vaccinated	0	569	0	0	656.697	756.367	0	0	0	0	0	0	0	0	2917.02	0	0	0	878.401	0	0	0	0	208.989	213.202	116.299	0	18623	1747.63	0	1019.73	0	0	0	85455.4	21271.9	0	0	799.659	304.751	14087.2	0	2380.69	0	268	0	3624.89
121121_Darren_089	7546	Non-Vaccinated	0	747.86	394.284	0	586.666	624.406	0	0	0	0	0	0	0	0	2414.55	0	0	0	549.565	0	0	0	0	370	139	120.155	0	10565.1	2596.77	1333.03	1512	0	0	0	118247	18705.7	468.105	0	700.892	458.879	13830.3	0	2023.48	0	271.778	0	2434.32
121121_Darren_090	Pool	Pool	0	447.341	514.256	0	549.208	646.872	0	0	0	0	0	0	0	0	3429.58	0	0	0	0	0	0	0	0	0	165.814	71	0	16493.5	3313.53	1331.27	1281.05	0	0	0	72288.5	18763.2	280.898	0	681.889	356.877	13507.5	0	2473.35	0	230.807	0	1724.94
121121_Darren_091	7564	Vaccinated	0	933.784	345.916	0	571.074	568	0	0	0	0	0	0	0	0	3080.83	0	0	0	727.275	0	0	0	0	418.467	121	85	0	16029.5	1585.94	1115.99	1235.14	0	0	0	66906.1	18493.7	0	0	789.493	339.938	13878	0	2196.59	0	218.381	0	1790.41
[truncated: 3,047 more columns]
